# Supplementary material for: 5-Benzyl­idene-3-phenyl-2-phenyl­imino-1,3-thia­zolidin-4-one
Source: Acta Crystallogr Sect E Struct Rep Online. 2011 Jun 25;67(Pt 7):o1781–2. doi: 10.1107/S1600536811023658 (PMC3152016; doi:10.1107/S1600536811023658)
Supplement: Supplementary file 1 [file e-67-o1781-sup1.cif]

##############################################################################
#                                                                            #
# This CIF contains the data in a paper accepted for publication in          #
# Acta Crystallographica Section E. It conforms to the requirements of       #
# Notes for Authors for Acta Crystallographica Section E, and has been       #
# peer reviewed under the auspices of the IUCr Commission on Journals.       #
#                                                                            #
# Full details of the Crystallographic Information File format               #
# are given in the paper "The Crystallographic Information File (CIF):       #
# a New Standard Archive File for Crystallography" by S. R. Hall, F. H.      #
# Allen and I. D. Brown [Acta Cryst. (1991), A47, 655-685].                  #
#                                                                            #
# The current version of the core CIF dictionary is obtainable from          #
# ftp://ftp.iucr.org/pub/cif_core.dic.                                       #
#                                                                            #
# Software is freely available for graphical display of the structure(s)     #
# in this CIF. For information consult the CIF software page                 #
# http://www.iucr.org/resources/cif/software.                                #
#                                                                            #
# This file may be used for bona fide research purposes within the           #
# scientific community so long as proper attribution is given to the journal # 
# article from which it was obtained.                                        #
#                                                                            #
##############################################################################
data_I
_audit_creation_method     SHELXL-97
_chemical_name_systematic
;
5-Benzylidene-3-phenyl-2-phenylimino-1,3-thiazolidin-4-one
;
_chemical_name_common     ?
_chemical_formula_moiety     'C22 H16 N2 O S'
_chemical_formula_sum     'C22 H16 N2 O S'
_chemical_formula_iupac     'C22 H16 N2 O S'
_chemical_formula_weight     356.43
_chemical_melting_point     385
_symmetry_cell_setting     monoclinic
_symmetry_space_group_name_H-M     'P 21/c'
_symmetry_space_group_name_hall     '-P 2ybc'
loop_
    _symmetry_equiv_pos_as_xyz
    'x, y, z'
    '-x, y+1/2, -z+1/2'
    '-x, -y, -z'
    'x, -y-1/2, z-1/2'
_cell_length_a     10.7814(9)
_cell_length_b     32.779(3)
_cell_length_c     9.8907(8)
_cell_angle_alpha     90.00
_cell_angle_beta     98.3920(10)
_cell_angle_gamma     90.00
_cell_volume     3458.0(5)
_cell_formula_units_Z     8
_cell_measurement_reflns_used     6817
_cell_measurement_theta_min     2.28
_cell_measurement_theta_max     30.74
_cell_measurement_temperature     100(2)
_exptl_crystal_description     block
_exptl_crystal_colour     colourless
_exptl_crystal_size_max     0.55
_exptl_crystal_size_mid     0.41
_exptl_crystal_size_min     0.33
_exptl_crystal_density_diffrn     1.369
_exptl_crystal_density_meas     ?
_exptl_crystal_density_method     'not measured'
_exptl_crystal_F_000     1488
_exptl_absorpt_coefficient_mu     0.201
_exptl_absorpt_correction_type     multi-scan
_exptl_absorpt_process_details     '(SADABS; Bruker, 2009)'
_exptl_absorpt_correction_T_min     0.632
_exptl_absorpt_correction_T_max     0.746
_exptl_special_details
;
;
_diffrn_ambient_temperature     100(2)
_diffrn_radiation_type     MoK\a
_diffrn_radiation_wavelength     0.71073
_diffrn_radiation_source     'fine-focus sealed tube'
_diffrn_radiation_monochromator     graphite
_diffrn_measurement_device_type     'Bruker SMART APEX CCD'
_diffrn_measurement_method     \w
_diffrn_detector_area_resol_mean     ?
_diffrn_reflns_number     23712
_diffrn_reflns_av_R_equivalents     0.0251
_diffrn_reflns_av_sigmaI/netI     0.0325
_diffrn_reflns_theta_min     2.01
_diffrn_reflns_theta_max     31.19
_diffrn_reflns_theta_full     28.00
_diffrn_measured_fraction_theta_max     0.899
_diffrn_measured_fraction_theta_full     0.987
_diffrn_reflns_limit_h_min     -15
_diffrn_reflns_limit_h_max     15
_diffrn_reflns_limit_k_min     -47
_diffrn_reflns_limit_k_max     47
_diffrn_reflns_limit_l_min     -14
_diffrn_reflns_limit_l_max     8
_diffrn_standards_number     0
_diffrn_standards_interval_count     .
_diffrn_standards_interval_time     .
_diffrn_standards_decay_%     ?
_refine_special_details
;
Refinement of <i>F</i>^2^ against ALL reflections. The weighted <i>R</i>-factor
<i>wR</i> and goodness of fit <i>S</i> are based on <i>F</i>^2^, conventional
<i>R</i>-factors <i>R</i> are based on <i>F</i>, with <i>F</i> set to zero for
negative <i>F</i>^2^. The threshold expression of <i>F</i>^2^ >
\s(<i>F</i>^2^) is used only for calculating <i>R</i>-factors(gt) <i>etc</i>.
and is not relevant to the choice of reflections for refinement.
<i>R</i>-factors based on <i>F</i>^2^ are statistically about twice as large
as those based on <i>F</i>, and <i>R</i>- factors based on ALL data will be
even larger.
;
_reflns_number_total     10081
_reflns_number_gt     7732
_reflns_threshold_expression     I>2\s(I)
_refine_ls_structure_factor_coef     Fsqd
_refine_ls_matrix_type     full
_refine_ls_R_factor_all     0.0612
_refine_ls_R_factor_gt     0.0445
_refine_ls_wR_factor_gt     0.1147
_refine_ls_wR_factor_ref     0.1254
_refine_ls_goodness_of_fit_ref     1.027
_refine_ls_restrained_S_all     1.027
_refine_ls_number_reflns     10081
_refine_ls_number_parameters     469
_refine_ls_number_restraints     0
_refine_ls_hydrogen_treatment     constr
_refine_ls_weighting_scheme     calc
_refine_ls_weighting_details
         'calc w=1/[\s^2^(Fo^2^)+(0.0616P)^2^+1.0979P] where P=(Fo^2^+2Fc^2^)/3'
_atom_sites_solution_hydrogens     geom
_atom_sites_solution_primary     direct
_atom_sites_solution_secondary     difmap
_refine_ls_shift/su_max     0.000
_refine_ls_shift/su_mean     0.000
_refine_diff_density_max     0.461
_refine_diff_density_min     -0.234
_refine_ls_extinction_method     none
_refine_ls_extinction_coef     ?
loop_
    _atom_type_symbol
    _atom_type_description
    _atom_type_scat_dispersion_real
    _atom_type_scat_dispersion_imag
    _atom_type_scat_source
    'C' 'C' 0.0033 0.0016
                         'International Tables Vol C Tables 4.2.6.8 and 6.1.1.4'
    'H' 'H' 0.0000 0.0000
                         'International Tables Vol C Tables 4.2.6.8 and 6.1.1.4'
    'N' 'N' 0.0061 0.0033
                         'International Tables Vol C Tables 4.2.6.8 and 6.1.1.4'
    'O' 'O' 0.0106 0.0060
                         'International Tables Vol C Tables 4.2.6.8 and 6.1.1.4'
    'S' 'S' 0.1246 0.1234
                         'International Tables Vol C Tables 4.2.6.8 and 6.1.1.4'
_computing_data_collection     'APEX2 (Bruker, 2009)'
_computing_cell_refinement     'SAINT (Bruker, 2009)'
_computing_data_reduction     'SAINT (Bruker, 2009)'
_computing_structure_solution     'SHELXTL (Sheldrick, 2008)'
_computing_structure_refinement     'SHELXTL (Sheldrick, 2008)'
_computing_molecular_graphics
;
SHELXTL (Sheldrick, 2008) and Mercury (Macrae
<i>et al.</i>, 2008)
;
_computing_publication_material
                         'SHELXTL (Sheldrick, 2008) and publCIF (Westrip, 2010)'
loop_
    _atom_site_type_symbol
    _atom_site_label
    _atom_site_fract_x
    _atom_site_fract_y
    _atom_site_fract_z
    _atom_site_U_iso_or_equiv
    _atom_site_adp_type
    _atom_site_calc_flag
    _atom_site_refinement_flags
    _atom_site_occupancy
    _atom_site_symmetry_multiplicity
    _atom_site_disorder_assembly
    _atom_site_disorder_group
    S S1A 0.37254(3) 0.113655(9) 0.05977(3) 0.01578(8) Uani d . 1 1 . .
    O O1A 0.20268(10) 0.06597(3) 0.33830(10) 0.0250(2) Uani d . 1 1 . .
    N N1A 0.45402(11) 0.17270(3) 0.24759(11) 0.0165(2) Uani d . 1 1 . .
    N N2A 0.34340(10) 0.11725(3) 0.31666(11) 0.0153(2) Uani d . 1 1 . .
    C C1A 0.39888(12) 0.13899(4) 0.22017(12) 0.0146(2) Uani d . 1 1 . .
    C C2A 0.26620(13) 0.08498(4) 0.26862(13) 0.0172(2) Uani d . 1 1 . .
    C C3A 0.27051(12) 0.07864(4) 0.12030(13) 0.0162(2) Uani d . 1 1 . .
    C C4A 0.19911(13) 0.04982(4) 0.05026(13) 0.0185(3) Uani d . 1 1 . .
    H H4A 0.1531 0.0332 0.1041 0.022 Uiso calc R 1 1 . .
    C C5A 0.18112(12) 0.03998(4) -0.09501(13) 0.0168(2) Uani d . 1 1 . .
    C C6A 0.23784(14) 0.06091(4) -0.19309(14) 0.0212(3) Uani d . 1 1 . .
    H H6A 0.2930 0.0829 -0.1656 0.025 Uiso calc R 1 1 . .
    C C7A 0.21457(14) 0.04992(5) -0.32984(14) 0.0236(3) Uani d . 1 1 . .
    H H7A 0.2545 0.0643 -0.3949 0.028 Uiso calc R 1 1 . .
    C C8A 0.13337(13) 0.01802(4) -0.37254(14) 0.0215(3) Uani d . 1 1 . .
    H H8A 0.1172 0.0108 -0.4665 0.026 Uiso calc R 1 1 . .
    C C9A 0.07626(14) -0.00315(4) -0.27756(14) 0.0235(3) Uani d . 1 1 . .
    H H9A 0.0203 -0.0249 -0.3061 0.028 Uiso calc R 1 1 . .
    C C10A 0.10086(13) 0.00749(4) -0.14036(14) 0.0211(3) Uani d . 1 1 . .
    H H10A 0.0625 -0.0076 -0.0756 0.025 Uiso calc R 1 1 . .
    C C11A 0.50187(12) 0.19422(4) 0.14188(12) 0.0147(2) Uani d . 1 1 . .
    C C12A 0.59772(13) 0.17841(4) 0.07749(14) 0.0199(3) Uani d . 1 1 . .
    H H12A 0.6301 0.1520 0.1011 0.024 Uiso calc R 1 1 . .
    C C13A 0.64633(13) 0.20112(4) -0.02127(14) 0.0223(3) Uani d . 1 1 . .
    H H13A 0.7124 0.1903 -0.0642 0.027 Uiso calc R 1 1 . .
    C C14A 0.59849(14) 0.23952(4) -0.05721(14) 0.0221(3) Uani d . 1 1 . .
    H H14A 0.6312 0.2549 -0.1253 0.026 Uiso calc R 1 1 . .
    C C15A 0.50274(14) 0.25535(4) 0.00649(15) 0.0237(3) Uani d . 1 1 . .
    H H15A 0.4694 0.2815 -0.0188 0.028 Uiso calc R 1 1 . .
    C C16A 0.45523(13) 0.23312(4) 0.10705(14) 0.0204(3) Uani d . 1 1 . .
    H H16A 0.3911 0.2444 0.1520 0.024 Uiso calc R 1 1 . .
    C C17A 0.35528(12) 0.13144(4) 0.45589(12) 0.0152(2) Uani d . 1 1 . .
    C C18A 0.46121(13) 0.12049(4) 0.54559(13) 0.0180(3) Uani d . 1 1 . .
    H H18A 0.5230 0.1032 0.5166 0.022 Uiso calc R 1 1 . .
    C C19A 0.47534(13) 0.13529(4) 0.67901(13) 0.0207(3) Uani d . 1 1 . .
    H H19A 0.5470 0.1279 0.7420 0.025 Uiso calc R 1 1 . .
    C C20A 0.38492(13) 0.16079(4) 0.72006(13) 0.0200(3) Uani d . 1 1 . .
    H H20A 0.3958 0.1713 0.8105 0.024 Uiso calc R 1 1 . .
    C C21A 0.27842(13) 0.17101(4) 0.62922(14) 0.0206(3) Uani d . 1 1 . .
    H H21A 0.2161 0.1880 0.6583 0.025 Uiso calc R 1 1 . .
    C C22A 0.26323(12) 0.15630(4) 0.49588(13) 0.0176(2) Uani d . 1 1 . .
    H H22A 0.1909 0.1632 0.4332 0.021 Uiso calc R 1 1 . .
    S S1B 0.87010(3) 0.114166(10) 0.07134(3) 0.01700(8) Uani d . 1 1 . .
    O O1B 0.68006(10) 0.07316(3) 0.34400(10) 0.0245(2) Uani d . 1 1 . .
    N N1B 0.95837(11) 0.17253(3) 0.25832(11) 0.0172(2) Uani d . 1 1 . .
    N N2B 0.83667(10) 0.11966(3) 0.32700(11) 0.0162(2) Uani d . 1 1 . .
    C C1B 0.89758(12) 0.13981(4) 0.23112(12) 0.0150(2) Uani d . 1 1 . .
    C C2B 0.74959(13) 0.09027(4) 0.27595(13) 0.0174(2) Uani d . 1 1 . .
    C C3B 0.75375(12) 0.08386(4) 0.12809(13) 0.0168(2) Uani d . 1 1 . .
    C C4B 0.67166(13) 0.05884(4) 0.05426(14) 0.0195(3) Uani d . 1 1 . .
    H H4B 0.6119 0.0465 0.1030 0.023 Uiso calc R 1 1 . .
    C C5B 0.66074(13) 0.04779(4) -0.08999(14) 0.0195(3) Uani d . 1 1 . .
    C C6B 0.75221(14) 0.05608(4) -0.17333(14) 0.0233(3) Uani d . 1 1 . .
    H H6B 0.8259 0.0706 -0.1370 0.028 Uiso calc R 1 1 . .
    C C7B 0.73604(16) 0.04329(5) -0.30865(15) 0.0276(3) Uani d . 1 1 . .
    H H7B 0.7981 0.0494 -0.3646 0.033 Uiso calc R 1 1 . .
    C C8B 0.62962(16) 0.02168(5) -0.36239(15) 0.0299(3) Uani d . 1 1 . .
    H H8B 0.6199 0.0124 -0.4543 0.036 Uiso calc R 1 1 . .
    C C9B 0.53774(16) 0.01368(5) -0.28224(15) 0.0323(4) Uani d . 1 1 . .
    H H9B 0.4645 -0.0009 -0.3193 0.039 Uiso calc R 1 1 . .
    C C10B 0.55234(14) 0.02700(4) -0.14759(15) 0.0254(3) Uani d . 1 1 . .
    H H10B 0.4879 0.0219 -0.0938 0.031 Uiso calc R 1 1 . .
    C C11B 1.00800(12) 0.19307(4) 0.15183(13) 0.0162(2) Uani d . 1 1 . .
    C C12B 1.10058(13) 0.17597(4) 0.08498(14) 0.0197(3) Uani d . 1 1 . .
    H H12B 1.1308 0.1493 0.1081 0.024 Uiso calc R 1 1 . .
    C C13B 1.14876(13) 0.19803(4) -0.01569(14) 0.0225(3) Uani d . 1 1 . .
    H H13B 1.2124 0.1864 -0.0606 0.027 Uiso calc R 1 1 . .
    C C14B 1.10450(14) 0.23687(4) -0.05078(14) 0.0237(3) Uani d . 1 1 . .
    H H14B 1.1374 0.2518 -0.1199 0.028 Uiso calc R 1 1 . .
    C C15B 1.01203(15) 0.25394(4) 0.01530(15) 0.0251(3) Uani d . 1 1 . .
    H H15B 0.9811 0.2805 -0.0092 0.030 Uiso calc R 1 1 . .
    C C16B 0.96464(14) 0.23236(4) 0.11700(14) 0.0214(3) Uani d . 1 1 . .
    H H16B 0.9024 0.2444 0.1632 0.026 Uiso calc R 1 1 . .
    C C17B 0.84998(12) 0.13379(4) 0.46609(13) 0.0164(2) Uani d . 1 1 . .
    C C18B 0.95529(13) 0.12222(4) 0.55533(14) 0.0203(3) Uani d . 1 1 . .
    H H18B 1.0158 0.1045 0.5260 0.024 Uiso calc R 1 1 . .
    C C19B 0.97085(13) 0.13698(4) 0.68874(14) 0.0229(3) Uani d . 1 1 . .
    H H19B 1.0423 0.1293 0.7514 0.027 Uiso calc R 1 1 . .
    C C20B 0.88194(13) 0.16298(4) 0.73020(14) 0.0216(3) Uani d . 1 1 . .
    H H20B 0.8935 0.1733 0.8209 0.026 Uiso calc R 1 1 . .
    C C21B 0.77625(13) 0.17394(4) 0.63987(14) 0.0215(3) Uani d . 1 1 . .
    H H21B 0.7153 0.1915 0.6691 0.026 Uiso calc R 1 1 . .
    C C22B 0.75968(13) 0.15919(4) 0.50639(14) 0.0192(3) Uani d . 1 1 . .
    H H22B 0.6875 0.1664 0.4440 0.023 Uiso calc R 1 1 . .
loop_
    _atom_site_aniso_label
    _atom_site_aniso_U_11
    _atom_site_aniso_U_22
    _atom_site_aniso_U_33
    _atom_site_aniso_U_12
    _atom_site_aniso_U_13
    _atom_site_aniso_U_23
    S1A 0.01872(16) 0.01662(15) 0.01241(15) -0.00329(11) 0.00371(11)
                                                                    -0.00114(10)
    O1A 0.0353(6) 0.0255(5) 0.0152(5) -0.0138(4) 0.0071(4) -0.0009(4)
    N1A 0.0200(6) 0.0162(5) 0.0136(5) -0.0024(4) 0.0030(4) 0.0006(4)
    N2A 0.0190(5) 0.0150(5) 0.0122(5) -0.0037(4) 0.0030(4) 0.0003(4)
    C1A 0.0159(6) 0.0158(5) 0.0121(6) 0.0010(4) 0.0019(4) 0.0009(4)
    C2A 0.0212(6) 0.0158(5) 0.0145(6) -0.0023(5) 0.0023(5) 0.0004(4)
    C3A 0.0194(6) 0.0152(5) 0.0142(6) -0.0018(5) 0.0032(5) 0.0009(4)
    C4A 0.0229(7) 0.0184(6) 0.0146(6) -0.0044(5) 0.0034(5) 0.0004(5)
    C5A 0.0182(6) 0.0174(6) 0.0146(6) -0.0008(5) 0.0016(5) -0.0010(4)
    C6A 0.0262(7) 0.0214(6) 0.0159(6) -0.0055(5) 0.0025(5) -0.0007(5)
    C7A 0.0270(7) 0.0292(7) 0.0149(6) -0.0051(6) 0.0038(5) 0.0006(5)
    C8A 0.0227(7) 0.0274(7) 0.0134(6) 0.0015(5) -0.0010(5) -0.0030(5)
    C9A 0.0247(7) 0.0238(7) 0.0211(7) -0.0040(5) 0.0003(5) -0.0054(5)
    C10A 0.0233(7) 0.0214(6) 0.0187(7) -0.0043(5) 0.0038(5) -0.0023(5)
    C11A 0.0164(6) 0.0150(5) 0.0123(6) -0.0035(4) 0.0009(4) -0.0006(4)
    C12A 0.0196(6) 0.0200(6) 0.0203(7) 0.0013(5) 0.0036(5) 0.0028(5)
    C13A 0.0201(7) 0.0265(7) 0.0212(7) -0.0006(5) 0.0058(5) 0.0010(5)
    C14A 0.0246(7) 0.0244(7) 0.0171(7) -0.0063(5) 0.0025(5) 0.0045(5)
    C15A 0.0279(7) 0.0180(6) 0.0251(7) -0.0002(5) 0.0034(6) 0.0055(5)
    C16A 0.0229(7) 0.0178(6) 0.0211(7) 0.0001(5) 0.0057(5) 0.0004(5)
    C17A 0.0194(6) 0.0155(5) 0.0107(6) -0.0041(5) 0.0023(4) -0.0002(4)
    C18A 0.0179(6) 0.0192(6) 0.0168(6) -0.0003(5) 0.0024(5) 0.0019(5)
    C19A 0.0199(7) 0.0267(7) 0.0146(6) -0.0033(5) -0.0007(5) 0.0019(5)
    C20A 0.0253(7) 0.0227(6) 0.0123(6) -0.0071(5) 0.0034(5) -0.0006(5)
    C21A 0.0220(7) 0.0229(6) 0.0180(7) -0.0021(5) 0.0070(5) -0.0024(5)
    C22A 0.0173(6) 0.0192(6) 0.0162(6) -0.0015(5) 0.0018(5) 0.0007(5)
    S1B 0.01907(17) 0.01822(15) 0.01406(16) -0.00326(11) 0.00352(12)
                                                                    -0.00196(11)
    O1B 0.0306(6) 0.0250(5) 0.0192(5) -0.0105(4) 0.0082(4) -0.0019(4)
    N1B 0.0190(5) 0.0175(5) 0.0152(5) -0.0015(4) 0.0025(4) 0.0002(4)
    N2B 0.0185(5) 0.0175(5) 0.0130(5) -0.0028(4) 0.0031(4) -0.0006(4)
    C1B 0.0151(6) 0.0171(5) 0.0126(6) 0.0011(4) 0.0016(4) 0.0000(4)
    C2B 0.0198(6) 0.0153(5) 0.0169(6) -0.0017(5) 0.0027(5) -0.0011(4)
    C3B 0.0191(6) 0.0161(5) 0.0156(6) -0.0014(5) 0.0039(5) -0.0009(4)
    C4B 0.0214(7) 0.0178(6) 0.0193(7) -0.0028(5) 0.0035(5) -0.0006(5)
    C5B 0.0236(7) 0.0170(6) 0.0172(6) -0.0012(5) 0.0003(5) -0.0004(5)
    C6B 0.0258(7) 0.0234(6) 0.0208(7) -0.0048(5) 0.0035(5) -0.0043(5)
    C7B 0.0349(9) 0.0298(7) 0.0188(7) -0.0031(6) 0.0065(6) -0.0029(6)
    C8B 0.0370(9) 0.0350(8) 0.0156(7) -0.0032(7) -0.0028(6) -0.0031(6)
    C9B 0.0336(9) 0.0403(9) 0.0202(7) -0.0108(7) -0.0054(6) -0.0034(6)
    C10B 0.0266(8) 0.0277(7) 0.0207(7) -0.0041(6) -0.0009(6) 0.0011(5)
    C11B 0.0169(6) 0.0171(5) 0.0139(6) -0.0042(5) 0.0004(5) -0.0004(4)
    C12B 0.0181(6) 0.0201(6) 0.0208(7) 0.0008(5) 0.0021(5) 0.0028(5)
    C13B 0.0184(7) 0.0284(7) 0.0209(7) -0.0006(5) 0.0040(5) 0.0012(5)
    C14B 0.0243(7) 0.0271(7) 0.0190(7) -0.0066(6) 0.0012(5) 0.0054(5)
    C15B 0.0302(8) 0.0189(6) 0.0257(7) -0.0014(5) 0.0020(6) 0.0046(5)
    C16B 0.0233(7) 0.0189(6) 0.0222(7) 0.0002(5) 0.0043(5) 0.0001(5)
    C17B 0.0196(6) 0.0171(6) 0.0126(6) -0.0041(5) 0.0027(5) -0.0001(4)
    C18B 0.0198(7) 0.0226(6) 0.0182(7) 0.0003(5) 0.0019(5) 0.0000(5)
    C19B 0.0213(7) 0.0291(7) 0.0171(7) -0.0021(5) -0.0012(5) 0.0021(5)
    C20B 0.0235(7) 0.0270(7) 0.0142(6) -0.0068(5) 0.0028(5) -0.0019(5)
    C21B 0.0212(7) 0.0260(7) 0.0180(7) -0.0008(5) 0.0056(5) -0.0022(5)
    C22B 0.0181(6) 0.0221(6) 0.0171(6) -0.0008(5) 0.0023(5) -0.0001(5)
_geom_special_details
;
All e.s.d.'s (except the e.s.d. in the dihedral angle between two l.s. planes)
are estimated using the full covariance matrix. The cell e.s.d.'s are taken
into account individually in the estimation of e.s.d.'s in distances, angles
and torsion angles; correlations between e.s.d.'s in cell parameters are only
used when they are defined by crystal symmetry. An approximate (isotropic)
treatment of cell e.s.d.'s is used for estimating e.s.d.'s involving l.s.
planes.
;
loop_
    _geom_bond_atom_site_label_1
    _geom_bond_atom_site_label_2
    _geom_bond_site_symmetry_2
    _geom_bond_distance
    _geom_bond_publ_flag
    S1A C3A . 1.7544(13) ?
    S1A C1A . 1.7764(13) ?
    O1A C2A . 1.2124(15) ?
    N1A C1A . 1.2653(16) ?
    N1A C11A . 1.4192(16) ?
    N2A C2A . 1.3863(16) ?
    N2A C1A . 1.3940(16) ?
    N2A C17A . 1.4414(15) ?
    C2A C3A . 1.4891(17) ?
    C3A C4A . 1.3452(17) ?
    C4A C5A . 1.4577(18) ?
    C4A H4A . 0.9500 ?
    C5A C6A . 1.3997(18) ?
    C5A C10A . 1.4039(18) ?
    C6A C7A . 1.3867(19) ?
    C6A H6A . 0.9500 ?
    C7A C8A . 1.3893(19) ?
    C7A H7A . 0.9500 ?
    C8A C9A . 1.383(2) ?
    C8A H8A . 0.9500 ?
    C9A C10A . 1.3887(19) ?
    C9A H9A . 0.9500 ?
    C10A H10A . 0.9500 ?
    C11A C12A . 1.3909(18) ?
    C11A C16A . 1.3952(18) ?
    C12A C13A . 1.3902(19) ?
    C12A H12A . 0.9500 ?
    C13A C14A . 1.387(2) ?
    C13A H13A . 0.9500 ?
    C14A C15A . 1.386(2) ?
    C14A H14A . 0.9500 ?
    C15A C16A . 1.3898(19) ?
    C15A H15A . 0.9500 ?
    C16A H16A . 0.9500 ?
    C17A C22A . 1.3855(18) ?
    C17A C18A . 1.3873(18) ?
    C18A C19A . 1.3933(18) ?
    C18A H18A . 0.9500 ?
    C19A C20A . 1.389(2) ?
    C19A H19A . 0.9500 ?
    C20A C21A . 1.3917(19) ?
    C20A H20A . 0.9500 ?
    C21A C22A . 1.3914(18) ?
    C21A H21A . 0.9500 ?
    C22A H22A . 0.9500 ?
    S1B C3B . 1.7553(13) ?
    S1B C1B . 1.7762(13) ?
    O1B C2B . 1.2151(16) ?
    N1B C1B . 1.2654(16) ?
    N1B C11B . 1.4189(16) ?
    N2B C2B . 1.3879(16) ?
    N2B C1B . 1.3960(16) ?
    N2B C17B . 1.4387(16) ?
    C2B C3B . 1.4846(18) ?
    C3B C4B . 1.3418(18) ?
    C4B C5B . 1.4600(18) ?
    C4B H4B . 0.9500 ?
    C5B C10B . 1.4003(19) ?
    C5B C6B . 1.401(2) ?
    C6B C7B . 1.389(2) ?
    C6B H6B . 0.9500 ?
    C7B C8B . 1.387(2) ?
    C7B H7B . 0.9500 ?
    C8B C9B . 1.381(2) ?
    C8B H8B . 0.9500 ?
    C9B C10B . 1.388(2) ?
    C9B H9B . 0.9500 ?
    C10B H10B . 0.9500 ?
    C11B C12B . 1.3930(19) ?
    C11B C16B . 1.3960(18) ?
    C12B C13B . 1.3912(19) ?
    C12B H12B . 0.9500 ?
    C13B C14B . 1.386(2) ?
    C13B H13B . 0.9500 ?
    C14B C15B . 1.387(2) ?
    C14B H14B . 0.9500 ?
    C15B C16B . 1.3868(19) ?
    C15B H15B . 0.9500 ?
    C16B H16B . 0.9500 ?
    C17B C22B . 1.3831(19) ?
    C17B C18B . 1.3854(18) ?
    C18B C19B . 1.3925(19) ?
    C18B H18B . 0.9500 ?
    C19B C20B . 1.389(2) ?
    C19B H19B . 0.9500 ?
    C20B C21B . 1.389(2) ?
    C20B H20B . 0.9500 ?
    C21B C22B . 1.3928(18) ?
    C21B H21B . 0.9500 ?
    C22B H22B . 0.9500 ?
loop_
    _geom_angle_atom_site_label_1
    _geom_angle_atom_site_label_2
    _geom_angle_atom_site_label_3
    _geom_angle_site_symmetry_1
    _geom_angle_site_symmetry_3
    _geom_angle
    _geom_angle_publ_flag
    C3A S1A C1A . . 91.58(6) ?
    C1A N1A C11A . . 119.08(11) ?
    C2A N2A C1A . . 116.85(10) ?
    C2A N2A C17A . . 122.60(10) ?
    C1A N2A C17A . . 120.13(10) ?
    N1A C1A N2A . . 122.34(11) ?
    N1A C1A S1A . . 127.49(10) ?
    N2A C1A S1A . . 110.10(9) ?
    O1A C2A N2A . . 123.92(12) ?
    O1A C2A C3A . . 126.13(12) ?
    N2A C2A C3A . . 109.91(11) ?
    C4A C3A C2A . . 120.50(12) ?
    C4A C3A S1A . . 128.61(10) ?
    C2A C3A S1A . . 110.86(9) ?
    C3A C4A C5A . . 130.30(12) ?
    C3A C4A H4A . . 114.8 ?
    C5A C4A H4A . . 114.8 ?
    C6A C5A C10A . . 117.50(12) ?
    C6A C5A C4A . . 124.47(12) ?
    C10A C5A C4A . . 118.03(12) ?
    C7A C6A C5A . . 120.90(13) ?
    C7A C6A H6A . . 119.6 ?
    C5A C6A H6A . . 119.6 ?
    C6A C7A C8A . . 120.55(13) ?
    C6A C7A H7A . . 119.7 ?
    C8A C7A H7A . . 119.7 ?
    C9A C8A C7A . . 119.64(12) ?
    C9A C8A H8A . . 120.2 ?
    C7A C8A H8A . . 120.2 ?
    C8A C9A C10A . . 119.83(13) ?
    C8A C9A H9A . . 120.1 ?
    C10A C9A H9A . . 120.1 ?
    C9A C10A C5A . . 121.57(13) ?
    C9A C10A H10A . . 119.2 ?
    C5A C10A H10A . . 119.2 ?
    C12A C11A C16A . . 119.51(12) ?
    C12A C11A N1A . . 121.76(11) ?
    C16A C11A N1A . . 118.65(11) ?
    C13A C12A C11A . . 120.24(12) ?
    C13A C12A H12A . . 119.9 ?
    C11A C12A H12A . . 119.9 ?
    C14A C13A C12A . . 120.13(13) ?
    C14A C13A H13A . . 119.9 ?
    C12A C13A H13A . . 119.9 ?
    C15A C14A C13A . . 119.81(13) ?
    C15A C14A H14A . . 120.1 ?
    C13A C14A H14A . . 120.1 ?
    C14A C15A C16A . . 120.37(13) ?
    C14A C15A H15A . . 119.8 ?
    C16A C15A H15A . . 119.8 ?
    C15A C16A C11A . . 119.92(13) ?
    C15A C16A H16A . . 120.0 ?
    C11A C16A H16A . . 120.0 ?
    C22A C17A C18A . . 121.78(12) ?
    C22A C17A N2A . . 119.68(11) ?
    C18A C17A N2A . . 118.52(11) ?
    C17A C18A C19A . . 118.80(12) ?
    C17A C18A H18A . . 120.6 ?
    C19A C18A H18A . . 120.6 ?
    C20A C19A C18A . . 120.13(13) ?
    C20A C19A H19A . . 119.9 ?
    C18A C19A H19A . . 119.9 ?
    C19A C20A C21A . . 120.29(12) ?
    C19A C20A H20A . . 119.9 ?
    C21A C20A H20A . . 119.9 ?
    C22A C21A C20A . . 120.02(13) ?
    C22A C21A H21A . . 120.0 ?
    C20A C21A H21A . . 120.0 ?
    C17A C22A C21A . . 118.97(12) ?
    C17A C22A H22A . . 120.5 ?
    C21A C22A H22A . . 120.5 ?
    C3B S1B C1B . . 91.01(6) ?
    C1B N1B C11B . . 118.95(11) ?
    C2B N2B C1B . . 116.21(10) ?
    C2B N2B C17B . . 122.62(11) ?
    C1B N2B C17B . . 120.41(10) ?
    N1B C1B N2B . . 122.48(11) ?
    N1B C1B S1B . . 127.18(10) ?
    N2B C1B S1B . . 110.28(9) ?
    O1B C2B N2B . . 123.92(12) ?
    O1B C2B C3B . . 126.16(12) ?
    N2B C2B C3B . . 109.91(11) ?
    C4B C3B C2B . . 120.68(12) ?
    C4B C3B S1B . . 128.12(10) ?
    C2B C3B S1B . . 111.14(9) ?
    C3B C4B C5B . . 129.51(13) ?
    C3B C4B H4B . . 115.2 ?
    C5B C4B H4B . . 115.2 ?
    C10B C5B C6B . . 118.19(13) ?
    C10B C5B C4B . . 117.50(13) ?
    C6B C5B C4B . . 124.30(13) ?
    C7B C6B C5B . . 120.54(14) ?
    C7B C6B H6B . . 119.7 ?
    C5B C6B H6B . . 119.7 ?
    C8B C7B C6B . . 120.27(14) ?
    C8B C7B H7B . . 119.9 ?
    C6B C7B H7B . . 119.9 ?
    C9B C8B C7B . . 119.97(14) ?
    C9B C8B H8B . . 120.0 ?
    C7B C8B H8B . . 120.0 ?
    C8B C9B C10B . . 120.04(14) ?
    C8B C9B H9B . . 120.0 ?
    C10B C9B H9B . . 120.0 ?
    C9B C10B C5B . . 120.95(14) ?
    C9B C10B H10B . . 119.5 ?
    C5B C10B H10B . . 119.5 ?
    C12B C11B C16B . . 119.44(12) ?
    C12B C11B N1B . . 122.37(12) ?
    C16B C11B N1B . . 118.16(12) ?
    C13B C12B C11B . . 119.92(13) ?
    C13B C12B H12B . . 120.0 ?
    C11B C12B H12B . . 120.0 ?
    C14B C13B C12B . . 120.39(13) ?
    C14B C13B H13B . . 119.8 ?
    C12B C13B H13B . . 119.8 ?
    C13B C14B C15B . . 119.84(13) ?
    C13B C14B H14B . . 120.1 ?
    C15B C14B H14B . . 120.1 ?
    C16B C15B C14B . . 120.13(13) ?
    C16B C15B H15B . . 119.9 ?
    C14B C15B H15B . . 119.9 ?
    C15B C16B C11B . . 120.27(13) ?
    C15B C16B H16B . . 119.9 ?
    C11B C16B H16B . . 119.9 ?
    C22B C17B C18B . . 121.81(12) ?
    C22B C17B N2B . . 119.55(12) ?
    C18B C17B N2B . . 118.63(12) ?
    C17B C18B C19B . . 118.86(13) ?
    C17B C18B H18B . . 120.6 ?
    C19B C18B H18B . . 120.6 ?
    C20B C19B C18B . . 120.02(13) ?
    C20B C19B H19B . . 120.0 ?
    C18B C19B H19B . . 120.0 ?
    C19B C20B C21B . . 120.38(13) ?
    C19B C20B H20B . . 119.8 ?
    C21B C20B H20B . . 119.8 ?
    C20B C21B C22B . . 119.97(13) ?
    C20B C21B H21B . . 120.0 ?
    C22B C21B H21B . . 120.0 ?
    C17B C22B C21B . . 118.94(13) ?
    C17B C22B H22B . . 120.5 ?
    C21B C22B H22B . . 120.5 ?
loop_
    _geom_torsion_atom_site_label_1
    _geom_torsion_atom_site_label_2
    _geom_torsion_atom_site_label_3
    _geom_torsion_atom_site_label_4
    _geom_torsion_site_symmetry_1
    _geom_torsion_site_symmetry_2
    _geom_torsion_site_symmetry_3
    _geom_torsion_site_symmetry_4
    _geom_torsion
    _geom_torsion_publ_flag
    C11A N1A C1A N2A . . . . -176.35(11) ?
    C11A N1A C1A S1A . . . . 0.28(18) ?
    C2A N2A C1A N1A . . . . 168.24(12) ?
    C17A N2A C1A N1A . . . . -4.49(19) ?
    C2A N2A C1A S1A . . . . -8.91(14) ?
    C17A N2A C1A S1A . . . . 178.36(9) ?
    C3A S1A C1A N1A . . . . -169.45(13) ?
    C3A S1A C1A N2A . . . . 7.52(10) ?
    C1A N2A C2A O1A . . . . -172.66(13) ?
    C17A N2A C2A O1A . . . . -0.1(2) ?
    C1A N2A C2A C3A . . . . 5.38(16) ?
    C17A N2A C2A C3A . . . . 177.92(11) ?
    O1A C2A C3A C4A . . . . 0.5(2) ?
    N2A C2A C3A C4A . . . . -177.54(12) ?
    O1A C2A C3A S1A . . . . 178.68(12) ?
    N2A C2A C3A S1A . . . . 0.69(14) ?
    C1A S1A C3A C4A . . . . 173.38(13) ?
    C1A S1A C3A C2A . . . . -4.67(10) ?
    C2A C3A C4A C5A . . . . 175.30(13) ?
    S1A C3A C4A C5A . . . . -2.6(2) ?
    C3A C4A C5A C6A . . . . -1.2(2) ?
    C3A C4A C5A C10A . . . . 179.25(14) ?
    C10A C5A C6A C7A . . . . 0.4(2) ?
    C4A C5A C6A C7A . . . . -179.19(13) ?
    C5A C6A C7A C8A . . . . 0.6(2) ?
    C6A C7A C8A C9A . . . . -0.6(2) ?
    C7A C8A C9A C10A . . . . -0.3(2) ?
    C8A C9A C10A C5A . . . . 1.2(2) ?
    C6A C5A C10A C9A . . . . -1.3(2) ?
    C4A C5A C10A C9A . . . . 178.32(13) ?
    C1A N1A C11A C12A . . . . -64.30(17) ?
    C1A N1A C11A C16A . . . . 118.93(14) ?
    C16A C11A C12A C13A . . . . -0.3(2) ?
    N1A C11A C12A C13A . . . . -177.02(12) ?
    C11A C12A C13A C14A . . . . -0.7(2) ?
    C12A C13A C14A C15A . . . . 0.6(2) ?
    C13A C14A C15A C16A . . . . 0.6(2) ?
    C14A C15A C16A C11A . . . . -1.6(2) ?
    C12A C11A C16A C15A . . . . 1.4(2) ?
    N1A C11A C16A C15A . . . . 178.27(12) ?
    C2A N2A C17A C22A . . . . -79.01(16) ?
    C1A N2A C17A C22A . . . . 93.29(15) ?
    C2A N2A C17A C18A . . . . 102.61(15) ?
    C1A N2A C17A C18A . . . . -85.09(15) ?
    C22A C17A C18A C19A . . . . -0.57(19) ?
    N2A C17A C18A C19A . . . . 177.78(11) ?
    C17A C18A C19A C20A . . . . -0.5(2) ?
    C18A C19A C20A C21A . . . . 1.4(2) ?
    C19A C20A C21A C22A . . . . -1.2(2) ?
    C18A C17A C22A C21A . . . . 0.78(19) ?
    N2A C17A C22A C21A . . . . -177.56(11) ?
    C20A C21A C22A C17A . . . . 0.1(2) ?
    C11B N1B C1B N2B . . . . -174.35(11) ?
    C11B N1B C1B S1B . . . . 2.64(18) ?
    C2B N2B C1B N1B . . . . 164.86(12) ?
    C17B N2B C1B N1B . . . . -5.38(19) ?
    C2B N2B C1B S1B . . . . -12.58(14) ?
    C17B N2B C1B S1B . . . . 177.18(9) ?
    C3B S1B C1B N1B . . . . -166.12(13) ?
    C3B S1B C1B N2B . . . . 11.17(10) ?
    C1B N2B C2B O1B . . . . -172.17(13) ?
    C17B N2B C2B O1B . . . . -2.2(2) ?
    C1B N2B C2B C3B . . . . 6.89(16) ?
    C17B N2B C2B C3B . . . . 176.89(11) ?
    O1B C2B C3B C4B . . . . 3.7(2) ?
    N2B C2B C3B C4B . . . . -175.32(12) ?
    O1B C2B C3B S1B . . . . -178.94(12) ?
    N2B C2B C3B S1B . . . . 2.02(14) ?
    C1B S1B C3B C4B . . . . 169.61(13) ?
    C1B S1B C3B C2B . . . . -7.49(10) ?
    C2B C3B C4B C5B . . . . -178.83(13) ?
    S1B C3B C4B C5B . . . . 4.3(2) ?
    C3B C4B C5B C10B . . . . -168.33(14) ?
    C3B C4B C5B C6B . . . . 12.7(2) ?
    C10B C5B C6B C7B . . . . -1.1(2) ?
    C4B C5B C6B C7B . . . . 177.88(13) ?
    C5B C6B C7B C8B . . . . -0.8(2) ?
    C6B C7B C8B C9B . . . . 1.6(2) ?
    C7B C8B C9B C10B . . . . -0.5(3) ?
    C8B C9B C10B C5B . . . . -1.5(2) ?
    C6B C5B C10B C9B . . . . 2.2(2) ?
    C4B C5B C10B C9B . . . . -176.82(14) ?
    C1B N1B C11B C12B . . . . -64.65(17) ?
    C1B N1B C11B C16B . . . . 117.54(14) ?
    C16B C11B C12B C13B . . . . -0.1(2) ?
    N1B C11B C12B C13B . . . . -177.89(12) ?
    C11B C12B C13B C14B . . . . -0.5(2) ?
    C12B C13B C14B C15B . . . . 0.3(2) ?
    C13B C14B C15B C16B . . . . 0.5(2) ?
    C14B C15B C16B C11B . . . . -1.1(2) ?
    C12B C11B C16B C15B . . . . 0.9(2) ?
    N1B C11B C16B C15B . . . . 178.82(12) ?
    C2B N2B C17B C22B . . . . -73.31(16) ?
    C1B N2B C17B C22B . . . . 96.28(15) ?
    C2B N2B C17B C18B . . . . 108.23(15) ?
    C1B N2B C17B C18B . . . . -82.17(16) ?
    C22B C17B C18B C19B . . . . -0.7(2) ?
    N2B C17B C18B C19B . . . . 177.73(12) ?
    C17B C18B C19B C20B . . . . -0.3(2) ?
    C18B C19B C20B C21B . . . . 1.0(2) ?
    C19B C20B C21B C22B . . . . -0.7(2) ?
    C18B C17B C22B C21B . . . . 0.9(2) ?
    N2B C17B C22B C21B . . . . -177.47(12) ?
    C20B C21B C22B C17B . . . . -0.2(2) ?
loop_
    _geom_hbond_atom_site_label_D
    _geom_hbond_atom_site_label_H
    _geom_hbond_atom_site_label_A
    _geom_hbond_site_symmetry_A
    _geom_hbond_distance_DH
    _geom_hbond_distance_HA
    _geom_hbond_distance_DA
    _geom_hbond_angle_DHA
    C12A H12A S1B . 0.95 2.92 3.6214(15) 131
    C12A H12A C2B . 0.95 2.85 3.7340(19) 156
    C12A H12A C3B . 0.95 2.59 3.5270(19) 167
    C12B H12B S1A 1_655 0.95 2.96 3.6118(15) 127
    C12B H12B C3A 1_655 0.95 2.76 3.6700(19) 162
data_global
_journal_date_recd_electronic     2011-06-15
_journal_date_accepted     2011-06-16
_journal_name_full     'Acta Crystallographica, Section E'
_journal_year     2011
_journal_volume     67
_journal_issue      7
_journal_page_first     o1781
_journal_page_last     o1782
_journal_paper_category     QO
_journal_coeditor_code     GK2385
_publ_contact_author_name     'Matthias Zeller'
_publ_contact_author_address
;
Department of Chemistry,
Youngstown State University,
Youngstown, Ohio, 44555, USA
;
_publ_contact_author_email     mzeller@ysu.edu
_publ_contact_author_fax     '+1 330 941 1579'
_publ_contact_author_phone     '+1 330 941 7105'
_publ_section_title
;
5-Benzylidene-3-phenyl-2-phenylimino-1,3-thiazolidin-4-one
;
loop_
    _publ_author_name
    _publ_author_footnote
    _publ_author_address
    'Zeller, Matthias' .
;
Department of Chemistry,
Youngstown State University,
Youngstown, Ohio 44555, USA
;
    'Satam, Vijay' .
;
Division of Natural and Applied Sciences
and Department of Chemistry,
Hope College, Holland, MI 49423, USA
;
    'Bandi, Ravi Kumar' .
;
Department of Chemistry,
Sambalpur University,
Jyoti Vihar 768 019, Sambalpur, Orissa, India
;
    'Behera, Ajaya Kumar ' .
;
Department of Chemistry,
Sambalpur University,
Jyoti Vihar 768 019, Sambalpur, Orissa, India
;
    'Mishra, Bijay Kumar' .
;
Department of Chemistry,
Sambalpur University,
Jyoti Vihar 768 019, Sambalpur, Orissa, India
;
    'Pati, Hari' .
;
Department of Chemistry,
Sambalpur University,
Jyoti Vihar 768 019, Sambalpur, Orissa, India
;
    'Lee, Moses' .
;
Division of Natural and Applied Sciences
and Department of Chemistry,
Hope College, Holland, MI 49423, USA
;
_iucr_refine_instructions_details
;
TITL 11mz004_0m1 in P21/c
CELL  0.71073   10.7814   32.7790    9.8907    90.000    98.392    90.000
ZERR  8           0.0009    0.0030    0.0008     0.000     0.001     0.000
LATT 1
SYMM             - X ,    0.50000 + Y ,    0.50000 - Z
SFAC C  H  N  O  S
UNIT 176 128 16 8 8
L.S. 8
ACTA
BOND $H
FMAP 2
PLAN 0
CONF
MPLA C4B C5B C6B C7B C8B C9B C10B
MPLA C1B C2B C3B N2B O1B S1B C4B
MPLA C4A C5A C6A C7A C8A C9A C10A
MPLA C1A C2A C3A N2A O1A S1A C4A
TEMP -173.5
WGHT    0.061700    1.094100
FVAR       0.09053
S1A   5    0.372541    0.113655    0.059775    11.00000    0.01872    0.01662 =
         0.01241   -0.00114    0.00371   -0.00329
O1A   4    0.202677    0.065971    0.338297    11.00000    0.03535    0.02545 =
         0.01518   -0.00095    0.00714   -0.01380
N1A   3    0.454023    0.172704    0.247587    11.00000    0.02003    0.01617 =
         0.01355    0.00058    0.00298   -0.00242
N2A   3    0.343403    0.117251    0.316660    11.00000    0.01897    0.01503 =
         0.01225    0.00030    0.00297   -0.00370
C1A   1    0.398880    0.138994    0.220167    11.00000    0.01591    0.01581 =
         0.01207    0.00093    0.00189    0.00096
C2A   1    0.266197    0.084983    0.268622    11.00000    0.02118    0.01581 =
         0.01450    0.00040    0.00229   -0.00234
C3A   1    0.270506    0.078643    0.120298    11.00000    0.01935    0.01519 =
         0.01423    0.00089    0.00325   -0.00178
C4A   1    0.199105    0.049818    0.050261    11.00000    0.02286    0.01835 =
         0.01457    0.00037    0.00341   -0.00444
AFIX  43
H4A   2    0.153053    0.033228    0.104061    11.00000   -1.20000
AFIX   0
C5A   1    0.181120    0.039976   -0.095010    11.00000    0.01821    0.01742 =
         0.01463   -0.00097    0.00163   -0.00082
C6A   1    0.237845    0.060910   -0.193093    11.00000    0.02624    0.02138 =
         0.01588   -0.00066    0.00250   -0.00550
AFIX  43
H6A   2    0.293036    0.082946   -0.165607    11.00000   -1.20000
AFIX   0
C7A   1    0.214574    0.049921   -0.329842    11.00000    0.02695    0.02918 =
         0.01494    0.00060    0.00378   -0.00508
AFIX  43
H7A   2    0.254490    0.064324   -0.394866    11.00000   -1.20000
AFIX   0
C8A   1    0.133370    0.018024   -0.372540    11.00000    0.02270    0.02736 =
         0.01341   -0.00302   -0.00105    0.00152
AFIX  43
H8A   2    0.117170    0.010797   -0.466478    11.00000   -1.20000
AFIX   0
C9A   1    0.076258   -0.003146   -0.277565    11.00000    0.02473    0.02376 =
         0.02111   -0.00544    0.00034   -0.00403
AFIX  43
H9A   2    0.020329   -0.024909   -0.306105    11.00000   -1.20000
AFIX   0
C10A  1    0.100863    0.007485   -0.140359    11.00000    0.02334    0.02141 =
         0.01868   -0.00234    0.00379   -0.00426
AFIX  43
H10A  2    0.062471   -0.007587   -0.075641    11.00000   -1.20000
AFIX   0
C11A  1    0.501870    0.194222    0.141885    11.00000    0.01640    0.01497 =
         0.01226   -0.00063    0.00091   -0.00353
C12A  1    0.597723    0.178406    0.077489    11.00000    0.01960    0.01996 =
         0.02027    0.00278    0.00365    0.00134
AFIX  43
H12A  2    0.630094    0.151986    0.101080    11.00000   -1.20000
AFIX   0
C13A  1    0.646327    0.201122   -0.021271    11.00000    0.02008    0.02647 =
         0.02116    0.00104    0.00577   -0.00061
AFIX  43
H13A  2    0.712446    0.190318   -0.064228    11.00000   -1.20000
AFIX   0
C14A  1    0.598491    0.239517   -0.057206    11.00000    0.02459    0.02438 =
         0.01707    0.00445    0.00255   -0.00627
AFIX  43
H14A  2    0.631240    0.254927   -0.125277    11.00000   -1.20000
AFIX   0
C15A  1    0.502744    0.255350    0.006485    11.00000    0.02789    0.01798 =
         0.02510    0.00555    0.00342   -0.00015
AFIX  43
H15A  2    0.469416    0.281545   -0.018751    11.00000   -1.20000
AFIX   0
C16A  1    0.455233    0.233120    0.107049    11.00000    0.02291    0.01782 =
         0.02109    0.00039    0.00565    0.00006
AFIX  43
H16A  2    0.391084    0.244394    0.152014    11.00000   -1.20000
AFIX   0
C17A  1    0.355275    0.131443    0.455887    11.00000    0.01944    0.01549 =
         0.01073   -0.00021    0.00228   -0.00415
C18A  1    0.461207    0.120494    0.545588    11.00000    0.01788    0.01917 =
         0.01680    0.00187    0.00245   -0.00030
AFIX  43
H18A  2    0.522991    0.103221    0.516566    11.00000   -1.20000
AFIX   0
C19A  1    0.475343    0.135289    0.679010    11.00000    0.01992    0.02667 =
         0.01458    0.00194   -0.00072   -0.00330
AFIX  43
H19A  2    0.546954    0.127921    0.742033    11.00000   -1.20000
AFIX   0
C20A  1    0.384923    0.160794    0.720055    11.00000    0.02529    0.02267 =
         0.01232   -0.00060    0.00342   -0.00713
AFIX  43
H20A  2    0.395834    0.171304    0.810525    11.00000   -1.20000
AFIX   0
C21A  1    0.278422    0.171015    0.629219    11.00000    0.02201    0.02292 =
         0.01799   -0.00244    0.00704   -0.00214
AFIX  43
H21A  2    0.216074    0.188049    0.658264    11.00000   -1.20000
AFIX   0
C22A  1    0.263226    0.156295    0.495879    11.00000    0.01728    0.01924 =
         0.01622    0.00071    0.00180   -0.00147
AFIX  43
H22A  2    0.190857    0.163178    0.433231    11.00000   -1.20000
AFIX   0
S1B   5    0.870100    0.114166    0.071342    11.00000    0.01907    0.01822 =
         0.01405   -0.00196    0.00352   -0.00326
O1B   4    0.680062    0.073162    0.343997    11.00000    0.03058    0.02498 =
         0.01917   -0.00195    0.00824   -0.01053
N1B   3    0.958375    0.172534    0.258320    11.00000    0.01902    0.01746 =
         0.01519    0.00025    0.00248   -0.00148
N2B   3    0.836669    0.119661    0.327004    11.00000    0.01845    0.01748 =
         0.01301   -0.00065    0.00313   -0.00282
C1B   1    0.897578    0.139810    0.231115    11.00000    0.01512    0.01705 =
         0.01261    0.00004    0.00156    0.00107
C2B   1    0.749586    0.090267    0.275954    11.00000    0.01985    0.01533 =
         0.01690   -0.00110    0.00271   -0.00173
C3B   1    0.753748    0.083859    0.128091    11.00000    0.01906    0.01606 =
         0.01563   -0.00085    0.00389   -0.00140
C4B   1    0.671663    0.058842    0.054260    11.00000    0.02144    0.01780 =
         0.01930   -0.00058    0.00347   -0.00284
AFIX  43
H4B   2    0.611859    0.046506    0.103013    11.00000   -1.20000
AFIX   0
C5B   1    0.660744    0.047792   -0.089993    11.00000    0.02364    0.01695 =
         0.01716   -0.00042    0.00028   -0.00118
C6B   1    0.752209    0.056081   -0.173326    11.00000    0.02583    0.02337 =
         0.02078   -0.00430    0.00347   -0.00483
AFIX  43
H6B   2    0.825896    0.070568   -0.136982    11.00000   -1.20000
AFIX   0
C7B   1    0.736036    0.043291   -0.308655    11.00000    0.03488    0.02980 =
         0.01885   -0.00295    0.00654   -0.00310
AFIX  43
H7B   2    0.798135    0.049375   -0.364613    11.00000   -1.20000
AFIX   0
C8B   1    0.629615    0.021681   -0.362395    11.00000    0.03702    0.03500 =
         0.01559   -0.00307   -0.00285   -0.00321
AFIX  43
H8B   2    0.619904    0.012380   -0.454305    11.00000   -1.20000
AFIX   0
C9B   1    0.537743    0.013684   -0.282245    11.00000    0.03359    0.04035 =
         0.02017   -0.00343   -0.00536   -0.01080
AFIX  43
H9B   2    0.464522   -0.000934   -0.319265    11.00000   -1.20000
AFIX   0
C10B  1    0.552339    0.026999   -0.147595    11.00000    0.02660    0.02775 =
         0.02065    0.00107   -0.00087   -0.00414
AFIX  43
H10B  2    0.487851    0.021929   -0.093767    11.00000   -1.20000
AFIX   0
C11B  1    1.007999    0.193071    0.151828    11.00000    0.01690    0.01713 =
         0.01390   -0.00041    0.00036   -0.00417
C12B  1    1.100577    0.175968    0.084976    11.00000    0.01808    0.02012 =
         0.02083    0.00279    0.00214    0.00082
AFIX  43
H12B  2    1.130773    0.149269    0.108100    11.00000   -1.20000
AFIX   0
C13B  1    1.148764    0.198033   -0.015694    11.00000    0.01836    0.02839 =
         0.02094    0.00120    0.00398   -0.00055
AFIX  43
H13B  2    1.212391    0.186408   -0.060649    11.00000   -1.20000
AFIX   0
C14B  1    1.104501    0.236865   -0.050782    11.00000    0.02430    0.02715 =
         0.01898    0.00541    0.00123   -0.00656
AFIX  43
H14B  2    1.137397    0.251758   -0.119919    11.00000   -1.20000
AFIX   0
C15B  1    1.012027    0.253944    0.015301    11.00000    0.03017    0.01891 =
         0.02565    0.00464    0.00202   -0.00142
AFIX  43
H15B  2    0.981105    0.280475   -0.009165    11.00000   -1.20000
AFIX   0
C16B  1    0.964639    0.232362    0.116999    11.00000    0.02330    0.01893 =
         0.02219    0.00014    0.00427    0.00024
AFIX  43
H16B  2    0.902419    0.244364    0.163150    11.00000   -1.20000
AFIX   0
C17B  1    0.849981    0.133789    0.466091    11.00000    0.01958    0.01707 =
         0.01261   -0.00013    0.00267   -0.00410
C18B  1    0.955285    0.122216    0.555327    11.00000    0.01980    0.02256 =
         0.01820    0.00004    0.00191    0.00026
AFIX  43
H18B  2    1.015837    0.104508    0.526003    11.00000   -1.20000
AFIX   0
C19B  1    0.970850    0.136984    0.688737    11.00000    0.02135    0.02910 =
         0.01707    0.00211   -0.00117   -0.00207
AFIX  43
H19B  2    1.042320    0.129269    0.751407    11.00000   -1.20000
AFIX   0
C20B  1    0.881944    0.162985    0.730203    11.00000    0.02350    0.02696 =
         0.01423   -0.00187    0.00276   -0.00681
AFIX  43
H20B  2    0.893486    0.173337    0.820886    11.00000   -1.20000
AFIX   0
C21B  1    0.776246    0.173943    0.639868    11.00000    0.02115    0.02596 =
         0.01804   -0.00220    0.00556   -0.00079
AFIX  43
H21B  2    0.715264    0.191498    0.669104    11.00000   -1.20000
AFIX   0
C22B  1    0.759683    0.159186    0.506394    11.00000    0.01814    0.02212 =
         0.01713   -0.00008    0.00226   -0.00078
AFIX  43
H22B  2    0.687513    0.166449    0.444029    11.00000   -1.20000
HKLF 4
REM  11mz004_0m1 in Pc           New: P21/c
REM R1 =  0.0445 for   7732 Fo > 4sig(Fo)  and  0.0612 for all  10081 data
REM    469 parameters refined using      0 restraints
END
WGHT      0.0617      1.0945
REM Highest difference peak  0.461,  deepest hole -0.234,  1-sigma level  0.059
Q1    1   0.4763  0.2125  0.1239  11.00000  0.05    0.46
Q2    1   0.1392  0.0261 -0.1115  11.00000  0.05    0.44
Q3    1   0.7534  0.0845  0.2013  11.00000  0.05    0.43
Q4    1   0.1804  0.0333 -0.3471  11.00000  0.05    0.42
Q5    1   0.8022  0.1045  0.3048  11.00000  0.05    0.42
Q6    1   0.3162  0.1480  0.4750  11.00000  0.05    0.41
Q7    1   0.4110  0.1308  0.4983  11.00000  0.05    0.41
Q8    1   0.2662  0.0814  0.1914  11.00000  0.05    0.40
Q9    1   0.8001  0.1414  0.4920  11.00000  0.05    0.40
Q10   1   0.4639  0.1256  0.6159  11.00000  0.05    0.40
Q11   1   0.8149  0.0968  0.0891  11.00000  0.05    0.40
Q12   1   0.9598  0.1282  0.6204  11.00000  0.05    0.39
Q13   1   0.5435  0.1863  0.0995  11.00000  0.05    0.39
Q14   1   0.2769  0.1623  0.5683  11.00000  0.05    0.38
Q15   1   0.6182  0.2176 -0.0423  11.00000  0.05    0.38
Q16   1   0.3064  0.1053  0.2936  11.00000  0.05    0.38
Q17   1   0.2437  0.0650  0.0805  11.00000  0.05    0.38
Q18   1   0.6803  0.0328 -0.3375  11.00000  0.05    0.38
Q19   1   0.7230  0.0696  0.0836  11.00000  0.05    0.38
Q20   1   0.4233  0.1455  0.6940  11.00000  0.05    0.38
;
