# Supplementary material for: 5-Benzyl­idene-3-phenyl-2-phenyl­imino-1,3-thia­zolidin-4-one
Source: Acta Crystallogr Sect E Struct Rep Online. 2011 Jun 25;67(Pt 7):o1781–2. doi: 10.1107/S1600536811023658 (PMC3152016; doi:10.1107/S1600536811023658)
Supplement: Supplementary file 2 [file e-67-o1781-Isup2.hkl]

# 
# h,k,l, Fc-squared, Fo-squared, sigma(Fo-squared) and status flag 
# 
data_I
_shelx_title ' 11mz004_0m1 in Pc           New: P21/c' 
_shelx_refln_list_code          4 
_shelx_F_calc_maximum      339.05 
_exptl_crystal_F_000      1488.00 
_reflns_d_resolution_high  0.6862 
 
loop_ 
 _symmetry_equiv_pos_as_xyz 
 'x, y, z' 
 '-x, y+1/2, -z+1/2' 
 '-x, -y, -z' 
 'x, -y-1/2, z-1/2' 
 
_cell_length_a    10.7814 
_cell_length_b    32.7790 
_cell_length_c     9.8907 
_cell_angle_alpha  90.000 
_cell_angle_beta   98.392 
_cell_angle_gamma  90.000 
 
_shelx_F_squared_multiplier     1.000 
 
loop_ 
 _refln_index_h 
 _refln_index_k 
 _refln_index_l 
 _refln_F_squared_calc 
 _refln_F_squared_meas 
 _refln_F_squared_sigma 
 _refln_observed_status 
   2   0   0     2695.02     2734.04     33.62 o 
   3   0   0      731.68      641.37     12.49 o 
   4   0   0      520.11      435.45     17.69 o 
   5   0   0        0.16        0.52      4.88 o 
   6   0   0        8.04        0.00      4.88 o 
   7   0   0      344.01      303.84     18.30 o 
   8   0   0    12459.00    12002.28    213.54 o 
   9   0   0      211.87      187.92     19.52 o 
  10   0   0     1383.08     1378.87     50.03 o 
  11   0   0      115.94       82.98     15.86 o 
  12   0   0      605.54      607.68     36.61 o 
  14   0   0      471.24      488.10     35.39 o 
  15   0   0       66.27       92.74     21.96 o 
   1   1   0        1.70       13.47      2.44 o 
   2   1   0    12462.17    13240.86    103.71 o 
   3   1   0        4.00        4.27      1.83 o 
   4   1   0     3357.35     3458.77     32.43 o 
   5   1   0       55.46       54.11      5.94 o 
   6   1   0      180.94      259.96      8.61 o 
   7   1   0        1.19        4.88      4.31 o 
   8   1   0     1108.87     1157.87     30.51 o 
   9   1   0       26.55       27.46      7.77 o 
  10   1   0     3894.34     3747.61     64.71 o 
  11   1   0      282.18      278.72     19.40 o 
  12   1   0      721.93      700.55     27.17 o 
  13   1   0       69.27       67.34     19.52 o 
  14   1   0      260.11      313.60     32.95 o 
  15   1   0       30.95       63.45     14.22 o 
   1   2   0       63.89       48.51      7.84 o 
   2   2   0    48951.50    50211.12    828.74 o 
   3   2   0      920.95      807.06     12.15 o 
   4   2   0       34.62       43.95      3.72 o 
   5   2   0      121.41      109.37      6.08 o 
   6   2   0      268.27      344.00     10.03 o 
   7   2   0      737.33      704.29     19.85 o 
   8   2   0      838.92      911.52     25.02 o 
   9   2   0      279.51      256.70     16.47 o 
  10   2   0      525.74      501.69     21.13 o 
  11   2   0      181.57      166.57     15.53 o 
  12   2   0        0.07        1.22     12.20 o 
  13   2   0        2.13       -1.05      8.79 o 
  14   2   0       11.88        8.54     13.42 o 
  15   2   0      174.01      178.87     18.98 o 
   1   3   0        5.43        8.38      0.90 o 
   2   3   0    16779.52    17528.65    211.99 o 
   3   3   0     1022.64      928.19     13.06 o 
   4   3   0     2040.85     2325.76     27.63 o 
   5   3   0       45.96       39.19      4.35 o 
   6   3   0    12711.13    13113.46    153.93 o 
   7   3   0      162.32      170.34      8.26 o 
   8   3   0      112.04      108.46     10.76 o 
   9   3   0      400.42      397.80     18.12 o 
  10   3   0     3027.60     2886.24     54.36 o 
  11   3   0      744.57      796.82     39.05 o 
  12   3   0      146.81      138.69     15.08 o 
  13   3   0      260.46      289.50     28.07 o 
  14   3   0       33.67       36.43     24.40 o 
  15   3   0      146.91      168.39     25.63 o 
   0   4   0    28054.52    28367.53    314.50 o 
   1   4   0       92.05      116.00      3.00 o 
   2   4   0    14184.66    14898.96    163.88 o 
   3   4   0     1408.71     1299.42     17.22 o 
   4   4   0     4233.13     4170.84     53.31 o 
   5   4   0       53.83       48.61      4.27 o 
   6   4   0       25.81       24.68      5.82 o 
   7   4   0      101.57       89.09      6.46 o 
   8   4   0     3514.24     3277.96     54.34 o 
   9   4   0      417.97      381.94     24.40 o 
  10   4   0     1701.83     1637.56     54.91 o 
  11   4   0       49.93       62.49     10.76 o 
  12   4   0      767.99      743.45     27.09 o 
  13   4   0        1.77       10.48      9.03 o 
  14   4   0       61.24       76.03     14.59 o 
  15   4   0        1.49        0.00     13.42 o 
   1   5   0       46.17       52.51      2.88 o 
   2   5   0   114955.18   119524.30   1163.82 o 
   3   5   0     1449.44     1367.95     17.50 o 
   4   5   0     4118.70     4615.07     48.04 o 
   5   5   0       37.68       43.81      3.95 o 
   6   5   0       23.03       78.12      7.00 o 
   7   5   0        1.41        1.83      4.27 o 
   8   5   0      237.96      211.94     10.84 o 
   9   5   0      284.81      268.71     37.83 o 
  10   5   0     1888.84     1901.60     88.47 o 
  11   5   0      348.56      364.98     18.54 o 
  12   5   0        2.18        5.97      7.62 o 
  13   5   0      179.39      187.64     18.06 o 
  14   5   0        0.05       -3.25      9.93 o 
  15   5   0       11.58       18.97     17.69 o 
   0   6   0     2015.48     2040.66     45.76 o 
   1   6   0      852.48      803.04     10.52 o 
   2   6   0    14857.27    16498.88    161.93 o 
   3   6   0     1839.70     1742.94     20.96 o 
   4   6   0     3340.21     3741.88     40.27 o 
   5   6   0      327.57      309.19      8.79 o 
   6   6   0     1369.67     1399.56     21.31 o 
   7   6   0       11.05       10.98      3.52 o 
   8   6   0       73.91       73.05      6.72 o 
   9   6   0        0.35       -2.44      7.32 o 
  10   6   0       66.76       70.38     10.25 o 
  11   6   0       59.11       53.47     12.20 o 
  12   6   0      106.51      102.26     22.57 o 
  13   6   0       89.34       96.26     14.22 o 
  14   6   0        2.40        3.05      9.93 o 
  15   6   0       48.11       51.03     14.91 o 
   1   7   0       19.80       17.82      1.78 o 
   2   7   0    60680.95    63526.71    998.54 o 
   3   7   0     1239.38     1179.37     16.08 o 
   4   7   0     4664.27     4936.60     52.17 o 
   5   7   0      158.50      164.50      6.53 o 
   6   7   0     2732.83     2594.77     32.99 o 
   7   7   0        0.98        0.34      3.08 o 
   8   7   0     2348.61     2345.39     81.99 o 
   9   7   0      404.43      402.77     18.14 o 
  10   7   0      885.60      886.49     56.74 o 
  11   7   0       23.86       17.34     18.30 o 
  12   7   0      136.08      148.35     15.46 o 
  13   7   0        0.01       -4.88     12.81 o 
  14   7   0      206.20      232.87     36.61 o 
  15   7   0        0.79       18.30     14.64 o 
   0   8   0     3873.99     3684.87     52.47 o 
   1   8   0      273.43      249.97      5.55 o 
   2   8   0    65269.03    66132.38    713.05 o 
   3   8   0      496.37      490.69     15.49 o 
   4   8   0    26989.95    30116.65    272.35 o 
   5   8   0      858.77      813.17     20.02 o 
   6   8   0      766.00      740.60     17.85 o 
   7   8   0      140.51      148.72     10.03 o 
   8   8   0     1997.54     1919.06     70.56 o 
   9   8   0      290.37      264.66     12.40 o 
  10   8   0      366.99      308.11     26.85 o 
  11   8   0      117.29      104.20     17.08 o 
  12   8   0     1349.93     1329.93     60.40 o 
  13   8   0      100.50       97.39     14.67 o 
  14   8   0        0.31       -6.10      9.03 o 
  15   8   0       48.15       46.37     15.86 o 
   1   9   0        9.51       13.91      1.83 o 
   2   9   0     5847.63     6307.92     73.68 o 
   3   9   0      154.80      137.57      4.83 o 
   4   9   0       34.97       63.43      4.83 o 
   5   9   0      839.60      826.85     15.05 o 
   6   9   0      382.75      385.52     10.38 o 
   7   9   0       16.61        9.12      3.72 o 
   8   9   0     1367.08     1314.71     28.93 o 
   9   9   0       25.88       32.39     23.79 o 
  10   9   0        0.44       -4.27      4.27 o 
  11   9   0        0.18       11.13      7.00 o 
  12   9   0      106.09       85.81     12.86 o 
  13   9   0       89.58       82.29     14.22 o 
  14   9   0       72.26       99.59     20.74 o 
  15   9   0       41.53       78.10     18.30 o 
   0  10   0     9432.94    10652.98    168.39 o 
   1  10   0       92.63       82.06      3.31 o 
   2  10   0     3937.13     4483.48     45.70 o 
   3  10   0       30.56       38.37      3.38 o 
   4  10   0     4601.55     5064.81     53.34 o 
   5  10   0     1992.38     1958.36     31.61 o 
   6  10   0      350.93      334.28     10.01 o 
   7  10   0      192.15      194.98      8.45 o 
   8  10   0      952.44     1007.30     19.89 o 
   9  10   0      160.03      160.14     13.35 o 
  10  10   0      550.41      516.28     21.13 o 
  11  10   0      100.67       98.94     11.99 o 
  12  10   0      131.32      145.56     21.35 o 
  13  10   0      116.50      132.13     15.95 o 
  14  10   0      695.27      718.64     51.86 o 
   1  11   0      254.72      250.10      5.57 o 
   2  11   0     4950.89     5071.75     53.31 o 
   3  11   0      153.17      166.35      5.69 o 
   4  11   0     2932.23     3096.85     35.71 o 
   5  11   0     2086.13     2065.33     31.22 o 
   6  11   0     2343.54     2316.39     61.06 o 
   7  11   0        1.60        0.92      3.12 o 
   8  11   0      491.79      448.32     12.85 o 
   9  11   0        1.55       -4.06      4.06 o 
  10  11   0       12.95        6.71      6.74 o 
  11  11   0       40.52       56.68     10.76 o 
  12  11   0      182.09      165.56     18.30 o 
  13  11   0      269.72      299.70     22.38 o 
  14  11   0      289.93      316.54     33.56 o 
   0  12   0      151.29      158.04      6.90 o 
   1  12   0      271.35      267.63      5.77 o 
   2  12   0        1.04        3.25      2.11 o 
   3  12   0      544.53      560.78     10.59 o 
   4  12   0     8129.00     9016.15     95.44 o 
   5  12   0     2150.17     2206.67     29.22 o 
   6  12   0    11554.37    12052.11    234.65 o 
   7  12   0      374.75      358.51     11.74 o 
   8  12   0        4.66        7.32      8.54 o 
   9  12   0        0.63       -1.83      5.18 o 
  10  12   0      899.94      934.83     34.78 o 
  11  12   0        3.47       -6.10      6.10 o 
  12  12   0      369.17      383.54     22.56 o 
  13  12   0        0.06        1.06      9.67 o 
  14  12   0      442.03      472.07     31.12 o 
   1  13   0      118.11      127.64      4.40 o 
   2  13   0      968.73     1089.42     13.97 o 
   3  13   0      289.59      329.68      8.22 o 
   4  13   0     6368.80     7190.51     73.07 o 
   5  13   0     1657.18     1720.38     24.72 o 
   6  13   0     3016.60     3077.16     71.84 o 
   7  13   0       19.28       20.69      4.23 o 
   8  13   0      440.44      473.55     18.92 o 
   9  13   0        3.59        4.88      6.04 o 
  10  13   0       16.79       17.08      7.77 o 
  11  13   0       68.60       85.85     18.30 o 
  12  13   0      815.39      797.20     30.16 o 
  13  13   0       37.73       34.34     11.99 o 
  14  13   0      139.66      174.38     19.62 o 
   0  14   0     9528.24     9920.10    151.92 o 
   1  14   0      381.66      372.74      7.42 o 
   2  14   0     2391.36     2697.39     48.79 o 
   3  14   0      292.81      301.71      8.07 o 
   4  14   0     1680.47     1561.60     22.41 o 
   5  14   0     1079.23     1105.88     18.66 o 
   6  14   0      294.72      319.25     10.52 o 
   7  14   0       69.06       73.06      6.21 o 
   8  14   0     1405.79     1353.18     74.43 o 
   9  14   0       16.98       23.11      7.30 o 
  10  14   0        5.49        4.15      6.71 o 
  11  14   0        2.64        8.73      8.16 o 
  12  14   0      943.48      983.01     36.00 o 
  13  14   0        4.16        9.71     21.96 o 
  14  14   0       64.65       41.49     21.96 o 
   1  15   0       18.53       23.02      2.70 o 
   2  15   0     4308.05     4266.00     40.04 o 
   3  15   0       42.67       37.00      4.11 o 
   4  15   0      260.08      286.13     10.21 o 
   5  15   0      182.28      180.25     11.14 o 
   6  15   0     3966.19     4265.34     74.92 o 
   7  15   0      458.99      483.41     13.26 o 
   8  15   0     4462.61     4526.03     90.30 o 
   9  15   0        2.50        1.87      6.43 o 
  10  15   0      594.70      667.62     51.25 o 
  11  15   0      120.69      142.15     15.81 o 
  12  15   0      552.88      582.30     26.58 o 
  13  15   0        2.21        0.98     16.47 o 
  14  15   0     1840.96     1808.40     75.65 o 
   0  16   0    27311.03    29085.65    323.11 o 
   1  16   0      376.62      369.27      8.24 o 
   2  16   0     1925.96     2090.23     23.37 o 
   3  16   0       27.88       29.31      3.31 o 
   4  16   0     1220.63     1364.96     20.97 o 
   5  16   0        0.02       -2.82      2.82 o 
   6  16   0     3233.83     3239.15     40.82 o 
   7  16   0      737.48      741.21     23.25 o 
   8  16   0       19.23       40.05      9.15 o 
   9  16   0      155.92      152.56     13.35 o 
  10  16   0      116.76      134.51     14.06 o 
  11  16   0      219.08      220.55     18.42 o 
  12  16   0        0.18        8.95      9.93 o 
  13  16   0       32.71       51.25     12.31 o 
  14  16   0      252.73      340.45     41.49 o 
   1  17   0        0.69        6.89      2.07 o 
   2  17   0     2685.12     2706.21     28.75 o 
   3  17   0      265.56      267.31      7.30 o 
   4  17   0      225.88      275.60      8.94 o 
   5  17   0       56.83       61.57      5.41 o 
   6  17   0      752.91      648.02     14.98 o 
   7  17   0      501.29      499.99     18.92 o 
   8  17   0        1.47        0.73      8.54 o 
   9  17   0      466.55      464.19     20.15 o 
  10  17   0      832.21      849.25     29.29 o 
  11  17   0        7.07       10.92     10.37 o 
  12  17   0        2.55       25.63     10.98 o 
  13  17   0       13.55       23.18      9.93 o 
   0  18   0     4045.79     3752.32     52.20 o 
   1  18   0      499.77      505.64     17.08 o 
   2  18   0     2264.43     2566.89     27.99 o 
   3  18   0       15.81       15.13      2.96 o 
   4  18   0     3917.38     3834.16     63.89 o 
   5  18   0       52.92       62.39      5.75 o 
   6  18   0      646.81      685.66     26.43 o 
   7  18   0      905.31      911.08     26.22 o 
   8  18   0        0.49       -0.49      6.43 o 
   9  18   0      503.09      479.72     21.02 o 
  10  18   0      260.65      243.44     18.42 o 
  11  18   0       24.36       37.25      9.67 o 
  12  18   0     2006.19     2010.64     72.60 o 
  13  18   0       21.81        8.63     12.31 o 
  14  18   0       30.44       43.93     21.96 o 
   1  19   0      155.14      174.90      6.34 o 
   2  19   0     6507.28     6789.33     72.56 o 
   3  19   0       93.61       89.65      5.44 o 
   4  19   0       34.68       39.61      5.11 o 
   5  19   0      102.75      114.85     11.54 o 
   6  19   0      107.05      128.99      8.22 o 
   7  19   0     1106.45     1030.23     40.27 o 
   8  19   0     2901.79     2794.53     80.54 o 
   9  19   0       47.41       51.01      9.67 o 
  10  19   0     1274.71     1232.16     78.71 o 
  11  19   0        4.03       -7.39     16.47 o 
  12  19   0      849.09      925.08     64.06 o 
  13  19   0       13.52       18.72     12.49 o 
  14  19   0      263.45      268.45     34.17 o 
   0  20   0     2572.02     2648.71     41.39 o 
   1  20   0      318.45      324.01      8.18 o 
   2  20   0      349.33      425.13     22.51 o 
   3  20   0        8.11        7.46      2.78 o 
   4  20   0      409.09      421.21     10.28 o 
   5  20   0       51.97       48.47      4.95 o 
   6  20   0        2.11        7.67      6.10 o 
   7  20   0      546.29      579.05     21.36 o 
   8  20   0      391.80      361.35     18.06 o 
   9  20   0        6.07       -1.92      5.86 o 
  10  20   0      909.03      896.25     30.05 o 
  11  20   0        4.29       16.70      9.03 o 
  12  20   0     1285.62     1356.71     33.70 o 
  13  20   0        6.66       20.13     13.72 o 
   1  21   0      156.05      174.53      7.23 o 
   2  21   0      293.09      368.68      9.26 o 
   3  21   0       48.17       53.18      4.70 o 
   4  21   0        5.85        7.21      4.76 o 
   5  21   0       66.41       71.84      5.63 o 
   6  21   0     4212.22     4223.76     55.10 o 
   7  21   0      153.19      140.50     12.86 o 
   8  21   0      877.25      907.99     75.65 o 
   9  21   0       41.12       37.93      9.37 o 
  10  21   0       83.75       89.64     28.07 o 
  11  21   0       30.24        7.17      7.89 o 
  12  21   0      146.68      182.63     20.23 o 
  13  21   0        1.13       -2.88     11.99 o 
   0  22   0     2194.23     1841.40     34.17 o 
   1  22   0      672.08      694.68     13.06 o 
   2  22   0      124.59      154.61     20.62 o 
   3  22   0       24.27       31.45      3.93 o 
   4  22   0     4071.89     3902.53     67.98 o 
   5  22   0        0.26       -3.07      3.07 o 
   6  22   0     1883.60     1808.76     34.89 o 
   7  22   0       24.83       20.60      5.69 o 
   8  22   0     2165.45     2132.60    105.36 o 
   9  22   0        0.53       -5.17      5.17 o 
  10  22   0      207.09      254.24     16.00 o 
  11  22   0       32.31       17.21     11.48 o 
  12  22   0      692.80      836.30     48.81 o 
  13  22   0       65.80       57.13     16.81 o 
   1  23   0        0.57        7.87      2.96 o 
   2  23   0     4195.72     4223.24     43.34 o 
   3  23   0       32.61       34.76      4.33 o 
   4  23   0      645.21      634.49     24.66 o 
   5  23   0       81.13       72.23      7.47 o 
   6  23   0      832.81      875.06     21.27 o 
   7  23   0       11.55        6.90      5.14 o 
   8  23   0       63.82       60.50     11.38 o 
   9  23   0       85.10       83.01      9.81 o 
  10  23   0     1322.67     1378.27     38.68 o 
  11  23   0       15.87       22.12      8.22 o 
  12  23   0      320.58      358.57     26.71 o 
  13  23   0       59.20       75.65     25.63 o 
   0  24   0     2009.07     2170.14     45.15 o 
   1  24   0      107.79      103.38      6.77 o 
   2  24   0      667.21      794.08     14.57 o 
   3  24   0       28.80       40.55      5.54 o 
   4  24   0      311.41      313.68      9.63 o 
   5  24   0      170.59      148.71      8.06 o 
   6  24   0       24.85       29.10      5.90 o 
   7  24   0        0.74       -3.22      4.78 o 
   8  24   0        0.60        1.28      5.37 o 
   9  24   0      274.67      286.73     15.42 o 
  10  24   0      437.19      430.77     37.11 o 
  11  24   0      210.60      224.26     16.40 o 
  12  24   0       96.27      115.15     17.67 o 
  13  24   0       95.76      106.16     25.63 o 
   1  25   0      153.51      154.62      7.93 o 
   2  25   0      682.54      573.69     12.57 o 
   3  25   0       99.72      108.52      6.95 o 
   4  25   0        1.18        7.51      3.70 o 
   5  25   0       47.86       41.95      6.46 o 
   6  25   0     2049.29     2025.11     34.90 o 
   7  25   0       66.77       61.67      8.26 o 
   8  25   0        7.55       13.47      5.84 o 
   9  25   0      236.22      254.30     15.58 o 
  10  25   0      201.70      238.07     19.53 o 
  11  25   0      266.13      275.39     23.30 o 
  12  25   0        8.13       13.89     13.35 o 
   0  26   0      994.57      825.35     21.52 o 
   1  26   0       50.05       53.45      5.32 o 
   2  26   0      219.06      220.79      8.15 o 
   3  26   0       39.27       37.31      4.95 o 
   4  26   0     1592.87     1617.14     23.79 o 
   5  26   0       97.01      102.27     10.59 o 
   6  26   0      303.90      276.21     14.00 o 
   7  26   0       61.67       75.18      8.98 o 
   8  26   0      520.89      538.05     24.46 o 
   9  26   0      241.95      234.32     15.37 o 
  10  26   0       92.49      106.46     13.16 o 
  11  26   0      187.73      190.97     21.13 o 
  12  26   0       58.56       65.58     20.13 o 
   1  27   0       19.42       20.15      4.22 o 
   2  27   0      494.56      514.44     12.40 o 
   3  27   0      115.35      119.82      7.53 o 
   4  27   0        3.26        7.83      3.51 o 
   5  27   0       36.23       26.29      5.90 o 
   6  27   0       34.44       40.57      7.43 o 
   7  27   0        4.87       -1.86      4.96 o 
   8  27   0        5.14        6.31      5.69 o 
   9  27   0       45.64       52.30      9.01 o 
  10  27   0      143.12      159.67     14.28 o 
  11  27   0      102.29      121.40     35.39 o 
  12  27   0      214.63      205.00     30.51 o 
   0  28   0      885.15      860.51     23.25 o 
   1  28   0       58.90       57.92      5.44 o 
   2  28   0      468.92      561.20     13.22 o 
   3  28   0       27.75       17.21      5.11 o 
   4  28   0     1081.37      965.07     22.72 o 
   5  28   0        0.59       -6.55      7.30 o 
   6  28   0       41.47       51.05      7.49 o 
   7  28   0        1.22       11.71      6.44 o 
   8  28   0      331.33      338.59     16.68 o 
   9  28   0       22.38       17.73      7.90 o 
  10  28   0     1239.81     1263.12    111.04 o 
  11  28   0        4.12       -2.44     15.86 o 
   1  29   0       42.08       48.98      5.32 o 
   2  29   0      883.01      742.01     15.47 o 
   3  29   0        0.19       -2.95      3.14 o 
   4  29   0      208.28      212.31     12.35 o 
   5  29   0        1.06        5.34      4.96 o 
   6  29   0     1430.68     1456.92     40.57 o 
   7  29   0        0.05        4.83      5.14 o 
   8  29   0        7.42        7.70     11.13 o 
   9  29   0        6.76       10.78      6.14 o 
  10  29   0      361.54      473.80     27.45 o 
  11  29   0        4.84       10.18     12.49 o 
   0  30   0      706.10      692.08     21.52 o 
   1  30   0       82.65       77.53      7.59 o 
   2  30   0     1075.98      964.09     22.90 o 
   3  30   0       20.90       20.01      4.55 o 
   4  30   0      311.15      290.48     16.70 o 
   5  30   0       12.49        0.81      4.96 o 
   6  30   0        1.51        7.36      5.14 o 
   7  30   0        3.01       -4.83      4.83 o 
   8  30   0     1053.45     1115.23     50.06 o 
   9  30   0        2.15        3.97      6.69 o 
  10  30   0      143.84      193.64     26.24 o 
  11  30   0        1.47        0.17     21.96 o 
   1  31   0       91.63       85.57      7.00 o 
   2  31   0       33.78       32.73      5.16 o 
   3  31   0       18.39        8.51      4.29 o 
   4  31   0      923.42      938.28     23.19 o 
   5  31   0        0.44       -4.52      4.52 o 
   6  31   0      425.04      429.47     16.60 o 
   7  31   0       50.32       40.09      8.96 o 
   8  31   0        0.20        5.01      6.41 o 
   9  31   0       19.90       25.78     16.47 o 
  10  31   0      175.79      245.54     34.78 o 
   0  32   0     4032.00     4046.34    294.08 o 
   1  32   0       31.43       26.47      4.95 o 
   2  32   0       19.47       28.74      4.95 o 
   3  32   0        5.81        8.52      4.29 o 
   4  32   0     1812.41     1674.92     51.31 o 
   5  32   0       31.01       39.12      7.18 o 
   6  32   0        0.82       -0.95      5.06 o 
   7  32   0       25.96       21.00      8.28 o 
   8  32   0      165.28      206.01     14.83 o 
   9  32   0        8.20       -2.61      8.79 o 
  10  32   0        0.32        5.40     10.82 o 
   1  33   0       36.07       29.98      5.81 o 
   2  33   0     1136.95     1042.21     20.04 o 
   3  33   0        8.07       -0.31      4.68 o 
   4  33   0        0.40       10.94      5.17 o 
   5  33   0       38.80       45.98      7.69 o 
   6  33   0       95.18       94.80     10.84 o 
   7  33   0        7.77       19.88      6.95 o 
   8  33   0      148.58      143.41     12.68 o 
   9  33   0       53.50       58.16     13.48 o 
  10  33   0      800.24      952.71     45.15 o 
   0  34   0     1538.33     1462.91     34.87 o 
   1  34   0        0.02        3.22      4.11 o 
   2  34   0       16.33       28.65      5.32 o 
   3  34   0        0.21        2.03      5.94 o 
   4  34   0      495.21      491.72     17.31 o 
   5  34   0        0.18        0.00      4.77 o 
   6  34   0      911.68      956.41     26.01 o 
   7  34   0        8.70        0.19      5.62 o 
   8  34   0       10.37        8.95      9.93 o 
   9  34   0       57.07       64.41     13.75 o 
   1  35   0        1.16        6.57      4.40 o 
   2  35   0      181.50      169.88      9.94 o 
   3  35   0       17.66       22.42      6.26 o 
   4  35   0       11.65        6.50      5.55 o 
   5  35   0       37.24       41.11      8.07 o 
   6  35   0      781.37      759.97     29.97 o 
   7  35   0        0.01       -0.89      5.39 o 
   8  35   0     1194.39     1343.05     43.32 o 
   9  35   0        0.65      -10.98     10.98 o 
   0  36   0     2341.01     2343.36     47.74 o 
   1  36   0        0.19        3.47      4.33 o 
   2  36   0        5.51       55.67      9.37 o 
   3  36   0       53.80       55.27     13.60 o 
   4  36   0       70.18       82.13      9.87 o 
   5  36   0       19.42       12.06      8.09 o 
   6  36   0       12.19       25.19      7.29 o 
   7  36   0        0.32        0.98      8.97 o 
   8  36   0     1794.79     2038.83     97.62 o 
   9  36   0        0.72       12.20     15.86 o 
   1  37   0        3.42        4.88      4.27 o 
   2  37   0     3009.21     2901.66     63.29 o 
   3  37   0       33.57       32.71      6.87 o 
   4  37   0        7.66       14.16      6.41 o 
   5  37   0       30.43       21.09     14.88 o 
   6  37   0      875.68      933.43     26.53 o 
   7  37   0        8.76        5.36     10.98 o 
   8  37   0        5.84       25.80     15.86 o 
   0  38   0      637.80      594.25     23.25 o 
   1  38   0       89.74       81.49      9.16 o 
   2  38   0       69.57      118.10     10.87 o 
   3  38   0      145.23      128.72     12.22 o 
   4  38   0       22.84       15.75      6.86 o 
   5  38   0        0.67       -5.37      5.37 o 
   6  38   0      533.85      561.05     32.73 o 
   7  38   0        7.30        8.98     10.55 o 
   8  38   0       12.72       -0.66     11.12 o 
   1  39   0        6.58        6.94      5.05 o 
   2  39   0      754.94      759.05     22.77 o 
   3  39   0        1.06        8.18      6.41 o 
   4  39   0      185.40      209.36     14.69 o 
   5  39   0        4.34       -4.60      5.62 o 
   6  39   0      507.31      476.63     33.56 o 
   7  39   0       26.65       23.66     11.99 o 
   0  40   0      996.92      982.47     30.55 o 
   1  40   0        0.00       -5.13      5.29 o 
   2  40   0       78.57      105.61     10.74 o 
   3  40   0       34.29       41.91      8.82 o 
   4  40   0      777.26      750.84     31.15 o 
   5  40   0        5.54        3.79      9.46 o 
   6  40   0      108.33      125.96     16.33 o 
   7  40   0       15.90       -9.37      9.37 o 
   1  41   0        1.73        0.73      5.29 o 
   2  41   0     1332.59     1337.88     50.74 o 
   3  41   0       32.41       31.65      8.07 o 
   4  41   0       50.42       56.99      9.15 o 
   5  41   0       21.15       31.74      7.76 o 
   6  41   0     1357.55     1489.21     93.35 o 
   0  42   0      124.51      146.33     15.08 o 
   1  42   0        4.97        7.78      6.55 o 
   2  42   0      230.04      232.25     20.61 o 
   3  42   0        8.54       13.37      9.22 o 
   4  42   0      229.67      238.13     16.64 o 
   5  42   0        0.04        4.88     14.03 o 
   6  42   0      250.66      258.69     34.17 o 
   1  43   0       14.19        9.98      6.86 o 
   2  43   0      187.58      230.43     15.72 o 
   3  43   0       34.87       32.93     10.93 o 
   4  43   0        1.82       35.39     13.42 o 
   5  43   0       30.51       42.46     12.86 o 
   0  44   0      949.33      966.43     47.59 o 
   1  44   0        6.01       -0.62      5.80 o 
   2  44   0      126.58      182.86     14.09 o 
   3  44   0        4.27        9.66      6.76 o 
   4  44   0     1480.51     1609.07     94.57 o 
   1  45   0      105.01      113.39     12.92 o 
   2  45   0      938.35      960.99     39.85 o 
   3  45   0        0.00        8.54      6.35 o 
   0  46   0      209.25      224.52     28.07 o 
   1  46   0        3.09        5.49      6.90 o 
   2  46   0       11.11       11.84     12.16 o 
   3  46   0        7.89        3.66     19.52 o 
   1  47   0        0.43       -3.66      7.32 o 
   2  47   0       26.59       18.44     21.35 o 
 -15   1   1        3.62        9.51     10.37 o 
 -14   1   1       30.51       29.29     14.64 o 
 -13   1   1      306.45      267.23     29.29 o 
 -12   1   1      428.64      374.68     19.85 o 
 -11   1   1       87.41       83.88     12.20 o 
 -10   1   1       26.86       23.96      8.54 o 
  -9   1   1      391.35      350.95     15.53 o 
  -8   1   1      585.47      640.96     13.55 o 
  -7   1   1       42.24       43.21      4.27 o 
  -6   1   1      370.25      332.19      8.54 o 
  -5   1   1      425.54      422.27      8.54 o 
  -4   1   1    11611.88    11750.70     95.79 o 
  -3   1   1      293.65      262.63      7.57 o 
  -2   1   1    20279.04    21369.48    202.55 o 
  -1   1   1      161.26      125.97      3.00 o 
   0   1   1     3233.98     3261.74     79.60 o 
   1   1   1        1.48        0.00      0.61 o 
   2   1   1    13787.74    14587.97    231.85 o 
   3   1   1      127.42      126.39      6.43 o 
   4   1   1     2117.14     2130.86     37.22 o 
   5   1   1      375.30      396.19     13.35 o 
   6   1   1      620.87      587.06     17.67 o 
   7   1   1       69.40       68.17      8.16 o 
   8   1   1      860.20      778.54     48.20 o 
   9   1   1       48.08       46.96      9.03 o 
  10   1   1      691.87      705.19     25.44 o 
  11   1   1        5.26       -7.77      7.77 o 
  12   1   1      872.05      835.86     42.71 o 
  13   1   1       21.16       24.40     13.42 o 
  14   1   1        0.03       10.37      9.49 o 
  15   1   1        0.48      -10.98     10.98 o 
 -15   2   1       82.13      122.02     23.18 o 
 -14   2   1     1589.65     1561.67     43.52 o 
 -13   2   1       65.49       74.67     11.99 o 
 -12   2   1      170.96      185.48     24.40 o 
 -11   2   1        0.13        2.44      9.76 o 
 -10   2   1      448.96      448.88     19.40 o 
  -9   2   1       33.47       27.90      5.55 o 
  -8   2   1       85.43       58.36      6.08 o 
  -7   2   1       42.69       48.16      4.55 o 
  -6   2   1     1660.77     1567.18     20.12 o 
  -5   2   1       59.39       63.19      4.09 o 
  -4   2   1     3275.85     3259.47     30.95 o 
  -3   2   1      545.80      499.51     10.22 o 
  -2   2   1     4419.81     4616.68     38.43 o 
  -1   2   1        2.31        2.27      0.75 o 
   0   2   1    16750.77    17520.37    138.26 o 
   1   2   1        5.27        5.69      1.41 o 
   2   2   1      758.91      927.38     23.18 o 
   3   2   1      527.35      510.09     14.03 o 
   4   2   1     3493.11     3514.22     63.45 o 
   5   2   1       40.12       35.77      5.18 o 
   6   2   1     5699.61     5800.61     79.38 o 
   7   2   1       93.10      101.82      9.89 o 
   8   2   1      825.59      830.22     24.16 o 
   9   2   1      114.02       98.24     28.68 o 
  10   2   1      935.42      857.83     27.61 o 
  11   2   1       85.76       87.86     18.30 o 
  12   2   1       68.28       60.52     12.20 o 
  13   2   1       30.78       23.00     10.82 o 
  14   2   1     1083.73     1243.42     56.13 o 
  15   2   1        1.15       19.52     15.86 o 
 -14   3   1      489.08      509.53     25.71 o 
 -13   3   1       30.16       34.90     10.76 o 
 -12   3   1      161.78      164.90     15.46 o 
 -11   3   1       74.71       59.79     14.64 o 
 -10   3   1     1604.67     1582.46     45.76 o 
  -9   3   1      264.60      246.68     11.26 o 
  -8   3   1      222.90      215.04      9.99 o 
  -7   3   1        3.04        2.63      3.98 o 
  -6   3   1      105.30      134.72      6.54 o 
  -5   3   1       37.26       32.31      3.17 o 
  -4   3   1     8295.39     8662.71     72.45 o 
  -3   3   1      874.52      808.14     10.49 o 
  -2   3   1    13303.97    14423.46    130.80 o 
  -1   3   1       21.76       23.10      1.01 o 
   0   3   1      388.89      404.47      4.70 o 
   1   3   1        8.72       41.17      2.38 o 
   2   3   1      936.36      939.58     23.18 o 
   3   3   1      408.56      355.03     15.25 o 
   4   3   1    16909.59    18360.77    215.37 o 
   5   3   1      186.37      178.23      9.49 o 
   6   3   1       50.53       74.20     10.37 o 
   7   3   1      295.63      282.07     20.74 o 
   8   3   1     4112.93     4289.09     87.25 o 
   9   3   1      107.66      101.28     15.86 o 
  10   3   1        8.29       10.98     10.98 o 
  11   3   1       59.16       53.95     14.64 o 
  12   3   1      436.73      421.98     28.07 o 
  13   3   1       23.06       18.61     10.25 o 
  14   3   1       20.30        8.54     13.42 o 
 -15   4   1       82.59       62.23     24.40 o 
 -14   4   1      155.68      124.88     16.33 o 
 -13   4   1        3.61        6.77      8.50 o 
 -12   4   1      395.06      384.37     23.18 o 
 -11   4   1      158.14      159.39     13.72 o 
 -10   4   1     2392.16     2329.27     45.76 o 
  -9   4   1       21.42       15.17      5.14 o 
  -8   4   1      473.46      494.04     16.07 o 
  -7   4   1       12.23       13.02      3.52 o 
  -6   4   1      806.90      869.11     15.93 o 
  -5   4   1      226.48      256.51      7.00 o 
  -4   4   1     1915.71     1984.18     21.33 o 
  -3   4   1     1477.43     1392.32     18.07 o 
  -2   4   1     1080.71     1166.49     12.32 o 
  -1   4   1      221.09      186.20      3.91 o 
   0   4   1      897.80      937.67     11.05 o 
   1   4   1        1.15        5.46      1.57 o 
   2   4   1    49011.79    51055.56    702.47 o 
   3   4   1      478.94      462.14      7.98 o 
   4   4   1      276.06      336.76     14.03 o 
   5   4   1      182.88      205.00     13.42 o 
   6   4   1      705.59      644.29     26.85 o 
   7   4   1        1.88        2.44      6.10 o 
   8   4   1      940.87     1025.00     39.05 o 
   9   4   1      345.16      346.82     20.74 o 
  10   4   1     1161.15     1108.69     31.06 o 
  11   4   1       71.84       54.53     10.25 o 
  12   4   1       94.92      102.82     16.47 o 
  13   4   1       37.56       45.15     11.71 o 
  14   4   1       20.30        2.00     11.59 o 
  15   4   1       51.82       76.88     18.30 o 
 -15   5   1      175.11      162.29     30.51 o 
 -14   5   1        4.90       10.28     10.82 o 
 -13   5   1        0.68       -0.64      7.93 o 
 -12   5   1      294.17      289.74     24.40 o 
 -11   5   1        0.79        0.00     10.98 o 
 -10   5   1      639.96      621.02     19.25 o 
  -9   5   1      581.98      538.84     18.42 o 
  -8   5   1     5856.14     5591.38     77.91 o 
  -7   5   1       34.02       32.15      5.36 o 
  -6   5   1      965.47      987.68     17.58 o 
  -5   5   1       37.12       46.09      5.56 o 
  -4   5   1     1889.39     2476.46     25.13 o 
  -3   5   1     1326.34     1258.09     14.42 o 
  -2   5   1     8862.07     9452.87    105.85 o 
  -1   5   1      136.96      130.52      3.38 o 
   0   5   1     2589.60     2746.85     27.46 o 
   1   5   1       11.97       17.85      1.60 o 
   2   5   1     7488.48     8255.58    114.05 o 
   3   5   1       44.28       34.87      2.79 o 
   4   5   1     7346.92     7643.11     98.84 o 
   5   5   1       81.73       85.77      7.30 o 
   6   5   1     8695.93     8860.52    113.03 o 
   7   5   1      290.38      281.98     12.86 o 
   8   5   1      801.14      671.78     21.52 o 
   9   5   1       78.24       70.01     14.64 o 
  10   5   1      195.91      200.50     15.53 o 
  11   5   1       92.88       96.45     12.08 o 
  12   5   1     1424.10     1426.44     39.66 o 
  13   5   1       76.31       81.26     14.59 o 
  14   5   1      349.51      408.07     52.47 o 
  15   5   1       11.37        9.76     12.20 o 
 -15   6   1        0.05       -8.54     20.74 o 
 -14   6   1      225.33      279.13     22.56 o 
 -13   6   1        1.67       -7.32      7.89 o 
 -12   6   1       72.75       77.16     11.43 o 
 -11   6   1      261.80      253.08     17.67 o 
 -10   6   1      104.86      123.67      9.81 o 
  -9   6   1        7.14        9.99      4.55 o 
  -8   6   1      486.73      481.44     13.71 o 
  -7   6   1        0.19        2.11      4.39 o 
  -6   6   1    10237.67    10825.68    106.32 o 
  -5   6   1       38.59       45.62      4.11 o 
  -4   6   1    15068.42    16923.36    156.36 o 
  -3   6   1     1628.98     1554.68     19.20 o 
  -2   6   1     2694.88     3050.86     31.20 o 
  -1   6   1      448.59      405.24     14.03 o 
   0   6   1    16858.13    17431.67    400.52 o 
   1   6   1      408.51      352.97      5.43 o 
   2   6   1    53549.05    54971.29    491.66 o 
   3   6   1      153.64      146.45      4.57 o 
   4   6   1     2937.09     2960.30     51.25 o 
   5   6   1        1.07        2.14      1.99 o 
   6   6   1     2463.41     2601.88     43.57 o 
   7   6   1        0.66        3.33      4.69 o 
   8   6   1     2302.46     2425.43    129.35 o 
   9   6   1       56.52       51.81      9.03 o 
  10   6   1     1030.76     1002.13     52.47 o 
  11   6   1        0.79        2.52      6.43 o 
  12   6   1        6.02       21.41      9.37 o 
  13   6   1        3.52        0.00     12.20 o 
  14   6   1      291.01      303.42     25.01 o 
 -15   7   1      137.64      150.09     31.73 o 
 -14   7   1      125.22      110.21     14.89 o 
 -13   7   1       43.70       52.82     11.99 o 
 -12   7   1      477.65      497.30     22.38 o 
 -11   7   1       51.12       41.84      8.79 o 
 -10   7   1     4210.63     4270.50    108.64 o 
  -9   7   1      308.16      305.53     11.41 o 
  -8   7   1      310.91      306.56     12.59 o 
  -7   7   1      140.15      135.51      9.79 o 
  -6   7   1      218.28      299.32     10.84 o 
  -5   7   1        7.99        6.59      2.51 o 
  -4   7   1      189.25      198.85      6.26 o 
  -3   7   1      481.51      445.68      8.56 o 
  -2   7   1     2794.11     2992.79     37.53 o 
  -1   7   1        1.15        6.10      1.41 o 
   0   7   1    36627.63    38251.57    944.47 o 
   1   7   1      671.22      616.50      7.95 o 
   2   7   1    12775.45    13307.44    105.46 o 
   3   7   1        1.85        1.83      1.56 o 
   4   7   1      900.95      933.86     14.06 o 
   5   7   1        1.76        2.14      1.99 o 
   6   7   1     1343.50     1577.47     26.24 o 
   7   7   1      250.76      255.47     12.86 o 
   8   7   1       83.01       88.14      9.89 o 
   9   7   1       14.21        2.96      9.15 o 
  10   7   1       57.78       89.27     11.43 o 
  11   7   1        1.97       -1.68      9.15 o 
  12   7   1        9.07       22.78      9.03 o 
  13   7   1        1.01        4.93     10.98 o 
  14   7   1       12.31        5.86     10.15 o 
 -15   8   1       17.08        9.76     25.63 o 
 -14   8   1       33.35       54.91     20.74 o 
 -13   8   1        3.78        3.66      9.03 o 
 -12   8   1      104.65      135.76     14.59 o 
 -11   8   1      104.81      100.71     11.99 o 
 -10   8   1        5.89        1.79      4.83 o 
  -9   8   1        0.09       -2.85      4.23 o 
  -8   8   1     1397.53     1341.78     42.16 o 
  -7   8   1       29.06       47.09      5.14 o 
  -6   8   1      163.47      255.53      9.95 o 
  -5   8   1       49.07       51.67      4.66 o 
  -4   8   1      193.26      216.00      6.72 o 
  -3   8   1      198.69      168.87      5.55 o 
  -2   8   1       22.77       54.03      3.38 o 
  -1   8   1      757.87      725.46     10.52 o 
   0   8   1    42552.41    45054.02    680.85 o 
   1   8   1     1475.44     1361.27     14.38 o 
   2   8   1    23668.55    25603.25    255.56 o 
   3   8   1       19.98       26.53      2.51 o 
   4   8   1     2760.52     3003.47     33.75 o 
   5   8   1       57.92       60.25      4.57 o 
   6   8   1      274.20      476.81     11.40 o 
   7   8   1       18.64       20.69      5.56 o 
   8   8   1     1710.40     1612.19     35.34 o 
   9   8   1        3.76        3.10     10.37 o 
  10   8   1     1857.55     1792.60     41.84 o 
  11   8   1       31.76       25.04     15.25 o 
  12   8   1        1.28       -0.90      7.89 o 
  13   8   1      102.31      109.63     15.46 o 
  14   8   1        1.42       -6.41      9.42 o 
 -15   9   1       45.87       58.57     29.29 o 
 -14   9   1      223.64      220.86     30.51 o 
 -13   9   1        3.27        5.23      8.79 o 
 -12   9   1     1715.84     1784.32    121.41 o 
 -11   9   1        7.60       19.52      7.62 o 
 -10   9   1      263.17      259.08     15.79 o 
  -9   9   1       10.79       13.36      4.83 o 
  -8   9   1     4512.91     4469.19     93.63 o 
  -7   9   1      737.55      744.96     20.28 o 
  -6   9   1      413.35      463.51     12.99 o 
  -5   9   1      142.06      140.42     12.68 o 
  -4   9   1       34.96       11.74      2.51 o 
  -3   9   1       20.90       13.42      2.88 o 
  -2   9   1    43353.66    44788.86    926.70 o 
  -1   9   1      207.64      221.21      5.37 o 
   0   9   1     2242.32     2340.60     25.83 o 
   1   9   1     2182.57     2070.21     35.50 o 
   2   9   1    11552.81    12672.64    137.25 o 
   3   9   1        0.12       -0.68      1.60 o 
   4   9   1     3092.05     2910.03     33.03 o 
   5   9   1       97.15       98.82      5.45 o 
   6   9   1     8655.44     8882.58    207.19 o 
   7   9   1       64.70       70.97      6.07 o 
   8   9   1     1846.33     1823.84     46.37 o 
   9   9   1        2.96        1.22      8.54 o 
  10   9   1      133.02      145.95     14.22 o 
  11   9   1       23.11       17.08      7.62 o 
  12   9   1      913.52      928.51     74.43 o 
  13   9   1       57.27       81.76     13.72 o 
  14   9   1       17.71       33.54     15.25 o 
 -14  10   1        6.94       23.18     19.52 o 
 -13  10   1        8.29        4.27     11.59 o 
 -12  10   1       54.47       81.60     12.31 o 
 -11  10   1       68.46       67.95     10.55 o 
 -10  10   1     2098.61     2141.31    118.97 o 
  -9  10   1       53.24       56.91      6.46 o 
  -8  10   1       32.21       41.04      6.01 o 
  -7  10   1        0.26       11.20      3.72 o 
  -6  10   1     2729.73     2456.95     46.45 o 
  -5  10   1      413.87      427.75     10.44 o 
  -4  10   1     4964.20     5567.73     66.96 o 
  -3  10   1       11.75       11.16      2.29 o 
  -2  10   1      520.13      643.29     10.70 o 
  -1  10   1      445.59      423.76      7.96 o 
   0  10   1     4763.79     5394.62     53.53 o 
   1  10   1     2041.52     1891.45     19.22 o 
   2  10   1     6403.96     6778.93     57.25 o 
   3  10   1       14.44       22.66      3.35 o 
   4  10   1     9290.83    10099.99     97.39 o 
   5  10   1      133.99      130.71      5.89 o 
   6  10   1     3259.15     3232.32     58.08 o 
   7  10   1       86.51       93.83      6.35 o 
   8  10   1     2057.56     2063.65     42.25 o 
   9  10   1      171.22      156.30     14.03 o 
  10  10   1     1210.44     1129.44     51.86 o 
  11  10   1       75.05       82.80     17.08 o 
  12  10   1       18.11        2.26      8.50 o 
  13  10   1      109.01       99.82     15.08 o 
  14  10   1      702.92      737.71     59.79 o 
 -14  11   1      284.47      296.52     35.39 o 
 -13  11   1        3.24        8.28      9.67 o 
 -12  11   1      198.59      196.34     17.55 o 
 -11  11   1      228.01      242.14     29.29 o 
 -10  11   1       55.74       50.16     10.37 o 
  -9  11   1      227.91      237.53     10.86 o 
  -8  11   1       48.29       39.40      5.84 o 
  -7  11   1      422.40      415.53     13.36 o 
  -6  11   1      815.98      896.02     23.10 o 
  -5  11   1      501.56      523.74     11.57 o 
  -4  11   1      864.79     1032.48     20.46 o 
  -3  11   1      171.24      169.39     10.88 o 
  -2  11   1     5796.28     6209.75    121.41 o 
  -1  11   1      293.66      303.79     10.34 o 
   0  11   1      341.69      331.59     12.73 o 
   1  11   1     1620.84     1539.16     17.74 o 
   2  11   1       69.55       57.87      3.20 o 
   3  11   1        0.07        2.36      1.75 o 
   4  11   1     2287.09     2661.91     31.40 o 
   5  11   1        8.24        3.09      2.64 o 
   6  11   1     1114.95     1028.40     17.74 o 
   7  11   1       99.68      114.79     10.76 o 
   8  11   1     2171.35     2021.36     43.93 o 
   9  11   1      135.13      133.78     13.42 o 
  10  11   1        3.34        3.74      6.43 o 
  11  11   1      183.55      178.97     16.33 o 
  12  11   1        0.21       -0.45     10.98 o 
  13  11   1       58.61       59.53     12.86 o 
  14  11   1        1.24       12.03     12.20 o 
 -14  12   1      151.90      139.11     26.85 o 
 -13  12   1       77.52       68.33     20.74 o 
 -12  12   1       10.98       17.14      9.03 o 
 -11  12   1       90.74       86.38     11.71 o 
 -10  12   1      318.38      320.31     17.82 o 
  -9  12   1      106.97      104.30      8.40 o 
  -8  12   1     1958.01     1803.02     43.89 o 
  -7  12   1       17.38       26.31      4.76 o 
  -6  12   1     4665.89     4661.59    111.95 o 
  -5  12   1      181.87      182.95     10.05 o 
  -4  12   1       32.46       29.47      3.52 o 
  -3  12   1      356.37      354.51      8.67 o 
  -2  12   1     4554.99     4651.28     82.03 o 
  -1  12   1       21.04       17.39      2.51 o 
   0  12   1      297.16      351.87     19.37 o 
   1  12   1     1755.54     1688.90     19.05 o 
   2  12   1     1896.67     1856.50     19.85 o 
   3  12   1       37.26       28.40      2.54 o 
   4  12   1     1723.18     1935.18     21.95 o 
   5  12   1        5.91        3.66      4.60 o 
   6  12   1     4620.23     4280.20     48.67 o 
   7  12   1       14.77        8.64      6.71 o 
   8  12   1     1075.09     1056.83     29.30 o 
   9  12   1       44.64       37.78     10.98 o 
  10  12   1     1233.42     1130.00     64.67 o 
  11  12   1       20.93       35.60      9.67 o 
  12  12   1      331.51      367.58     22.56 o 
  13  12   1       48.36       27.52     12.81 o 
  14  12   1      262.69      296.60     37.83 o 
 -14  13   1     1137.59     1098.22     57.35 o 
 -13  13   1       87.49      102.50     21.96 o 
 -12  13   1        9.75        7.69      8.50 o 
 -11  13   1      124.52      126.48     13.72 o 
 -10  13   1        3.33       16.37     10.98 o 
  -9  13   1        0.50       -4.88      4.88 o 
  -8  13   1      642.12      599.40     18.06 o 
  -7  13   1      175.30      189.80      8.83 o 
  -6  13   1     5470.00     5357.28     87.54 o 
  -5  13   1      325.67      317.10     10.03 o 
  -4  13   1      941.92     1183.29     26.09 o 
  -3  13   1      105.63      112.46      6.95 o 
  -2  13   1    10997.60    12019.36    113.40 o 
  -1  13   1      201.84      212.39      6.26 o 
   0  13   1    10219.82    10371.44     85.10 o 
   1  13   1     1404.35     1352.49     15.87 o 
   2  13   1      435.54      403.47      7.67 o 
   3  13   1      674.53      683.20     10.76 o 
   4  13   1    16093.76    17001.26    138.22 o 
   5  13   1       41.39       44.81      7.69 o 
   6  13   1       29.08       53.81      5.44 o 
   7  13   1       17.34       13.77     10.37 o 
   8  13   1     5113.76     4992.50     78.05 o 
   9  13   1       67.51       69.07     10.25 o 
  10  13   1       11.87       15.41      7.89 o 
  11  13   1       18.97       19.35      8.79 o 
  12  13   1      190.35      203.69     15.22 o 
  13  13   1       57.21       73.09     14.22 o 
  14  13   1       18.44       24.56     13.19 o 
 -14  14   1       60.86       41.49     20.74 o 
 -13  14   1       43.36       29.29     18.30 o 
 -12  14   1       54.64       65.89     12.86 o 
 -11  14   1       12.92       10.37      7.21 o 
 -10  14   1     2802.52     2889.50    147.65 o 
  -9  14   1       64.09       50.33      9.76 o 
  -8  14   1     2322.89     2381.65     89.10 o 
  -7  14   1        1.08        2.31      4.06 o 
  -6  14   1       42.93       49.73      5.84 o 
  -5  14   1      128.06      118.75      6.72 o 
  -4  14   1     8415.48     9378.53    195.06 o 
  -3  14   1      203.48      182.05      6.72 o 
  -2  14   1        1.47        9.15     10.37 o 
  -1  14   1        3.73        3.66      2.11 o 
   0  14   1      235.67      284.05     22.72 o 
   1  14   1      883.08      845.64     12.13 o 
   2  14   1     5204.74     5785.92     61.47 o 
   3  14   1      753.98      752.57     15.85 o 
   4  14   1    15102.92    16093.03    131.50 o 
   5  14   1      152.45      183.11     11.12 o 
   6  14   1     5910.98     6107.92     65.99 o 
   7  14   1       33.23       22.08      6.04 o 
   8  14   1     6609.94     6582.81    259.91 o 
   9  14   1        1.02        0.87     10.98 o 
  10  14   1      179.11      142.80     14.06 o 
  11  14   1       11.77        6.24      7.00 o 
  12  14   1      120.75      138.98     14.64 o 
  13  14   1        3.41        4.68      9.93 o 
  14  14   1      605.73      680.89     42.71 o 
 -14  15   1        6.53       23.18     19.52 o 
 -13  15   1        2.82        8.54     15.86 o 
 -12  15   1      960.23     1096.35     61.01 o 
 -11  15   1       15.26        7.19      7.62 o 
 -10  15   1       20.88       23.76      7.93 o 
  -9  15   1        7.30        7.57      6.43 o 
  -8  15   1     5359.28     5638.82    126.00 o 
  -7  15   1       14.83       18.64      4.57 o 
  -6  15   1     3060.13     3239.70     62.42 o 
  -5  15   1      162.33      155.78      7.85 o 
  -4  15   1     3952.32     4328.49     57.37 o 
  -3  15   1       45.88       47.60      6.04 o 
  -2  15   1     2130.66     2470.22     29.74 o 
  -1  15   1      129.51      139.69      5.64 o 
   0  15   1     1059.75     1073.50     14.01 o 
   1  15   1       92.32       85.58      5.51 o 
   2  15   1     1214.86     1425.69     20.65 o 
   3  15   1     1782.19     1801.59     21.09 o 
   4  15   1     1780.53     1589.85     22.37 o 
   5  15   1      241.71      256.95     11.27 o 
   6  15   1     3192.70     3280.61     54.74 o 
   7  15   1       20.34        6.48     10.98 o 
   8  15   1      682.28      670.67     37.83 o 
   9  15   1       61.46       59.38     10.25 o 
  10  15   1       31.57       42.45     10.35 o 
  11  15   1      148.52      149.00     18.15 o 
  12  15   1      211.29      227.41     16.17 o 
  13  15   1        1.26       -5.46      9.24 o 
  14  15   1      577.47      583.27     39.05 o 
 -14  16   1      454.36      450.27     43.93 o 
 -13  16   1      118.34      143.99     26.85 o 
 -12  16   1     2790.14     2651.58     85.42 o 
 -11  16   1       16.42       21.60      8.50 o 
 -10  16   1       46.00       51.10      9.67 o 
  -9  16   1       86.84       91.68     10.55 o 
  -8  16   1      924.92      906.50     19.81 o 
  -7  16   1      128.28      129.38      8.70 o 
  -6  16   1       49.81       49.53      6.21 o 
  -5  16   1        9.54        5.11      3.38 o 
  -4  16   1      339.55      340.94     12.54 o 
  -3  16   1       76.24       68.98      5.60 o 
  -2  16   1    14383.05    15286.64    143.90 o 
  -1  16   1       31.12       25.47      3.05 o 
   0  16   1        4.62       16.50      3.45 o 
   1  16   1       62.01       44.68      3.58 o 
   2  16   1     7727.76     9022.16     88.61 o 
   3  16   1      411.21      392.61      8.50 o 
   4  16   1     3328.25     3681.93     37.24 o 
   5  16   1       98.79      114.18      5.91 o 
   6  16   1     5916.06     5917.34    127.03 o 
   7  16   1       12.64       12.76      9.36 o 
   8  16   1     2797.68     2809.11     53.41 o 
   9  16   1       10.46       -0.69      6.74 o 
  10  16   1     3852.04     3850.91     67.34 o 
  11  16   1       23.58       24.34      7.96 o 
  12  16   1      191.43      237.58     16.37 o 
  13  16   1        0.34       -0.13      9.46 o 
  14  16   1      244.92      306.28     34.17 o 
 -14  17   1       22.01       30.51     21.96 o 
 -13  17   1        0.10        4.88     17.08 o 
 -12  17   1      159.59      153.75     25.63 o 
 -11  17   1       90.00      112.86     31.12 o 
 -10  17   1       24.74       21.83      7.21 o 
  -9  17   1      112.07      126.60     12.81 o 
  -8  17   1        0.31        5.58      5.86 o 
  -7  17   1        1.16       -1.22      3.95 o 
  -6  17   1      206.03      190.15      8.70 o 
  -5  17   1       96.25       99.76      6.72 o 
  -4  17   1    11394.39    11081.64    112.88 o 
  -3  17   1       16.48       18.32      5.46 o 
  -2  17   1     1102.12     1166.83     18.24 o 
  -1  17   1       15.70       16.79      2.56 o 
   0  17   1     3098.69     3255.77     32.62 o 
   1  17   1       32.34       28.48      3.07 o 
   2  17   1     1343.88     1503.52     25.06 o 
   3  17   1     1395.79     1387.71     18.23 o 
   4  17   1     3117.04     3046.93     32.52 o 
   5  17   1        1.61        3.05      2.87 o 
   6  17   1      970.66     1014.44     21.58 o 
   7  17   1       76.11       69.27      7.96 o 
   8  17   1     6445.70     6013.86    153.18 o 
   9  17   1       13.89        8.69      6.08 o 
  10  17   1      117.90      138.00     20.73 o 
  11  17   1        0.34       -6.29      8.30 o 
  12  17   1      455.80      430.86     19.56 o 
  13  17   1       11.56        9.30      8.13 o 
  14  17   1      344.16      346.55     34.17 o 
 -13  18   1       18.15       10.98     15.86 o 
 -12  18   1      160.67      100.06     23.18 o 
 -11  18   1       52.85       76.90     12.20 o 
 -10  18   1       47.61       41.49      9.37 o 
  -9  18   1       26.51       31.29     14.03 o 
  -8  18   1        1.04       -3.36      4.96 o 
  -7  18   1       23.44       32.53      5.55 o 
  -6  18   1      709.78      658.23     15.54 o 
  -5  18   1       70.51       76.07      6.26 o 
  -4  18   1     3612.66     3791.09     44.91 o 
  -3  18   1       98.08      101.97      6.55 o 
  -2  18   1        0.19        8.80      2.64 o 
  -1  18   1       20.08       19.34      3.05 o 
   0  18   1     2913.83     3190.22     32.62 o 
   1  18   1       15.18       17.36      2.70 o 
   2  18   1      603.70      615.43     11.16 o 
   3  18   1      549.52      555.14     10.64 o 
   4  18   1      262.55      329.69      8.73 o 
   5  18   1      150.89      134.50      6.66 o 
   6  18   1      529.58      486.05     15.22 o 
   7  18   1       70.10       69.29      8.69 o 
   8  18   1     1272.84     1235.80     30.70 o 
   9  18   1        0.01        2.83      5.37 o 
  10  18   1      143.48      164.24     12.52 o 
  11  18   1        4.37       12.08      7.49 o 
  12  18   1      105.28      114.58     13.06 o 
  13  18   1       31.63       33.65      9.76 o 
  14  18   1      101.07      134.23     20.74 o 
 -13  19   1       61.74       53.69     21.96 o 
 -12  19   1      292.36      328.24     36.61 o 
 -11  19   1       87.00       65.89     19.52 o 
 -10  19   1       33.50       26.85      8.50 o 
  -9  19   1      118.04      111.06     12.31 o 
  -8  19   1        6.54        8.73      5.56 o 
  -7  19   1      216.57      226.74     13.46 o 
  -6  19   1     3166.28     3068.97     71.02 o 
  -5  19   1      313.19      304.20     10.56 o 
  -4  19   1     1748.47     1804.31     34.13 o 
  -3  19   1       30.87       33.59      4.11 o 
  -2  19   1       24.64       35.66     10.37 o 
  -1  19   1       36.66       50.99      4.27 o 
   0  19   1      672.75      661.76     11.57 o 
   1  19   1       15.72       19.36      5.64 o 
   2  19   1      291.99      376.86     14.27 o 
   3  19   1      980.64      972.85     15.26 o 
   4  19   1     4251.32     4197.20     42.52 o 
   5  19   1      218.50      262.34     20.78 o 
   6  19   1     3922.42     4133.11     53.76 o 
   7  19   1      634.63      645.43     28.45 o 
   8  19   1      353.97      345.69     14.87 o 
   9  19   1       10.56        6.34      5.55 o 
  10  19   1      300.18      324.77     19.03 o 
  11  19   1        1.29       -5.90      5.90 o 
  12  19   1      100.96       86.77     11.94 o 
  13  19   1       75.12       91.53     13.06 o 
 -13  20   1       39.35       26.85     18.30 o 
 -12  20   1       78.67       50.03     19.52 o 
 -11  20   1       29.52       43.93     15.86 o 
 -10  20   1      411.28      462.96     42.10 o 
  -9  20   1        3.11        6.26      6.43 o 
  -8  20   1      436.51      454.01     18.75 o 
  -7  20   1       22.15       13.42      4.68 o 
  -6  20   1      350.12      340.00     11.41 o 
  -5  20   1       14.17        7.71      3.94 o 
  -4  20   1     1306.08     1109.07     19.81 o 
  -3  20   1       66.31       61.57      5.37 o 
  -2  20   1     5999.32     6215.94     64.29 o 
  -1  20   1      651.57      608.41     11.41 o 
   0  20   1      429.93      631.59     12.47 o 
   1  20   1      189.32      208.08      8.28 o 
   2  20   1     5278.07     4996.87     48.19 o 
   3  20   1      111.95      103.69      5.94 o 
   4  20   1      124.34      154.77      6.85 o 
   5  20   1      448.64      480.31     14.52 o 
   6  20   1    11818.04    11740.82    123.24 o 
   7  20   1      620.35      632.80     18.49 o 
   8  20   1     1276.97     1204.65     31.00 o 
   9  20   1        0.54       -4.57      4.57 o 
  10  20   1      779.67      804.74     23.44 o 
  11  20   1        0.23        4.85      7.35 o 
  12  20   1      221.74      199.94     15.89 o 
  13  20   1        4.64       10.29      9.47 o 
 -13  21   1        0.02      -12.20     17.08 o 
 -12  21   1        0.14       25.63     18.30 o 
 -11  21   1        8.84        2.44     13.42 o 
 -10  21   1      297.43      317.99     19.34 o 
  -9  21   1      136.50      141.83     13.72 o 
  -8  21   1      188.68      184.43     14.59 o 
  -7  21   1        0.10       -2.77      4.69 o 
  -6  21   1       14.13       15.97      4.57 o 
  -5  21   1       28.53       22.39      4.43 o 
  -4  21   1      844.38      916.19     23.92 o 
  -3  21   1       67.59       71.62      7.57 o 
  -2  21   1      371.88      428.13     10.00 o 
  -1  21   1       27.04       47.49      4.09 o 
   0  21   1     2054.75     2512.30     28.46 o 
   1  21   1       57.75       61.42      4.55 o 
   2  21   1        5.98       19.34      4.88 o 
   3  21   1      295.28      294.81      8.41 o 
   4  21   1      230.51      200.50      8.45 o 
   5  21   1      302.67      333.22     14.36 o 
   6  21   1      135.92      143.10     10.32 o 
   7  21   1      238.89      266.42     14.25 o 
   8  21   1     5710.75     5632.84    151.81 o 
   9  21   1        3.57       -2.82      5.95 o 
  10  21   1       43.86       48.88      8.90 o 
  11  21   1        0.65       10.91      7.89 o 
  12  21   1      682.72      724.96     28.44 o 
  13  21   1       57.16       60.30     14.37 o 
 -13  22   1       34.09       35.39     20.74 o 
 -12  22   1       36.60       34.17     18.30 o 
 -11  22   1       30.09       14.64     14.64 o 
 -10  22   1     1281.83     1317.15    129.35 o 
  -9  22   1       51.15       52.03      9.24 o 
  -8  22   1       98.51       62.69      9.67 o 
  -7  22   1        2.92       -1.66      4.69 o 
  -6  22   1      988.86     1021.47     56.69 o 
  -5  22   1        2.97        2.73      3.72 o 
  -4  22   1      512.73      510.66     14.53 o 
  -3  22   1      228.10      220.08      7.73 o 
  -2  22   1      897.22      931.50     18.14 o 
  -1  22   1      360.47      379.20      9.29 o 
   0  22   1      986.12     1119.08     18.49 o 
   1  22   1      182.95      203.50      8.28 o 
   2  22   1      586.85      614.54     12.05 o 
   3  22   1      101.11       81.15      5.82 o 
   4  22   1      427.13      427.08     10.33 o 
   5  22   1      134.13      134.99      9.38 o 
   6  22   1       64.05       56.68      7.69 o 
   7  22   1      107.91      130.41     10.52 o 
   8  22   1      178.03      196.67     15.77 o 
   9  22   1        0.23       -4.83      4.83 o 
  10  22   1      206.57      199.62     14.31 o 
  11  22   1       14.41       20.70      8.42 o 
  12  22   1        8.57       11.54      8.73 o 
  13  22   1       14.19        8.74      9.57 o 
 -13  23   1      118.25      153.59     21.52 o 
 -12  23   1      413.09      386.82     40.27 o 
 -11  23   1        8.15        0.00     14.64 o 
 -10  23   1     1481.28     1531.40     62.23 o 
  -9  23   1       41.65       27.37      8.79 o 
  -8  23   1      523.88      524.26     28.68 o 
  -7  23   1      144.27      182.82     14.06 o 
  -6  23   1     1723.46     1589.80     47.42 o 
  -5  23   1       39.17       34.69      8.79 o 
  -4  23   1     2127.67     2082.41     27.06 o 
  -3  23   1      224.29      217.99      8.06 o 
  -2  23   1      106.07      168.55     11.98 o 
  -1  23   1        1.79        4.27      2.70 o 
   0  23   1     2684.39     2674.06     30.77 o 
   1  23   1      135.21      122.56      6.67 o 
   2  23   1      791.31      816.74     24.66 o 
   3  23   1       14.38        9.99      3.47 o 
   4  23   1      935.26      903.09     15.85 o 
   5  23   1      110.20      129.91      9.61 o 
   6  23   1      232.57      197.52     20.46 o 
   7  23   1        0.55        2.15      7.55 o 
   8  23   1      931.95      994.14     25.10 o 
   9  23   1        5.30        4.34      8.21 o 
  10  23   1        1.33        4.07      7.29 o 
  11  23   1       27.92       20.89      8.58 o 
  12  23   1      459.61      493.92     21.72 o 
  13  23   1       22.26        4.88     19.52 o 
 -12  24   1        0.24        7.32     17.08 o 
 -11  24   1        2.65        0.00     15.86 o 
 -10  24   1      268.93      309.94     32.95 o 
  -9  24   1       29.19       24.58      9.03 o 
  -8  24   1      463.78      513.78     28.07 o 
  -7  24   1       28.94       47.23      8.50 o 
  -6  24   1       97.50       92.32      7.58 o 
  -5  24   1        4.86        5.07      4.36 o 
  -4  24   1       15.54       17.16      4.03 o 
  -3  24   1       26.71       27.33      4.40 o 
  -2  24   1     1246.52     1227.20     19.00 o 
  -1  24   1       35.56       32.64      3.93 o 
   0  24   1     1733.10     1696.28     26.77 o 
   1  24   1       66.13       78.63      5.57 o 
   2  24   1     6034.84     6121.83    120.82 o 
   3  24   1       42.18       35.03      4.33 o 
   4  24   1      776.00      864.96     29.89 o 
   5  24   1      283.87      283.95     12.43 o 
   6  24   1     4598.98     4488.75     59.83 o 
   7  24   1       29.49       30.68      9.16 o 
   8  24   1       71.85       83.39      9.38 o 
   9  24   1      125.74      107.39     12.37 o 
  10  24   1      878.44      828.47     32.52 o 
  11  24   1       83.43      103.93     18.75 o 
  12  24   1       46.58       61.41     11.57 o 
 -12  25   1       74.52       98.79     25.01 o 
 -11  25   1        6.16       17.08     18.30 o 
 -10  25   1       18.43       -4.88     14.64 o 
  -9  25   1       10.91       18.69      8.16 o 
  -8  25   1      439.89      475.76     20.49 o 
  -7  25   1       18.94        9.27      8.54 o 
  -6  25   1       24.15       39.31     15.25 o 
  -5  25   1      102.84      105.14      7.35 o 
  -4  25   1      452.83      501.74     13.74 o 
  -3  25   1      801.95      773.85     17.08 o 
  -2  25   1      355.94      370.94     10.18 o 
  -1  25   1       42.38       45.77      4.70 o 
   0  25   1      949.53      909.47     15.83 o 
   1  25   1      219.64      224.48      8.18 o 
   2  25   1       32.59       82.26     35.39 o 
   3  25   1        0.53        2.53      3.26 o 
   4  25   1     4519.90     4141.70     69.84 o 
   5  25   1       54.37       70.48      7.89 o 
   6  25   1      813.20      726.46     20.52 o 
   7  25   1      159.98      134.41     11.15 o 
   8  25   1      702.29      597.26     19.46 o 
   9  25   1      145.04      128.12     11.94 o 
  10  25   1       21.79       11.99     14.14 o 
  11  25   1       35.27       27.64      9.14 o 
  12  25   1      805.19      905.51     55.78 o 
 -12  26   1      207.90      260.54     26.85 o 
 -11  26   1        4.72        0.41     11.62 o 
 -10  26   1      950.25      946.13     70.77 o 
  -9  26   1        6.51       -3.66     10.98 o 
  -8  26   1       29.58       34.47      8.50 o 
  -7  26   1        0.02       -3.95      3.95 o 
  -6  26   1      339.04      354.50     13.65 o 
  -5  26   1       52.21       58.29      6.11 o 
  -4  26   1     2792.81     2598.53     67.81 o 
  -3  26   1        0.06       17.29      3.70 o 
  -2  26   1     2556.01     2544.27     37.51 o 
  -1  26   1        0.48        1.47      2.96 o 
   0  26   1      650.73      680.60     14.01 o 
   1  26   1        3.76        9.12      3.47 o 
   2  26   1     1584.55     1514.77     22.21 o 
   3  26   1        1.76       -0.46      3.14 o 
   4  26   1      398.44      340.74     13.87 o 
   5  26   1       99.04      106.30      9.50 o 
   6  26   1      163.85      164.67     11.64 o 
   7  26   1       68.52       62.30      8.61 o 
   8  26   1        2.00        5.30      6.23 o 
   9  26   1      388.45      392.51     18.79 o 
  10  26   1      393.94      380.19     27.45 o 
  11  26   1       43.21       43.80      9.99 o 
  12  26   1      152.23      216.36     20.50 o 
 -12  27   1      429.65      489.28     30.05 o 
 -11  27   1        6.67       24.66     12.49 o 
 -10  27   1      178.14      198.43     20.26 o 
  -9  27   1       28.23       34.92     11.12 o 
  -8  27   1     2788.68     2990.21     60.54 o 
  -7  27   1        3.64        0.44      4.68 o 
  -6  27   1      747.71      739.91     22.90 o 
  -5  27   1      116.13      124.85      8.01 o 
  -4  27   1      415.89      445.95     11.97 o 
  -3  27   1      884.93      893.64     16.87 o 
  -2  27   1       50.98       68.18      5.77 o 
  -1  27   1       32.51       28.99      4.55 o 
   0  27   1     2431.26     2384.90     29.99 o 
   1  27   1       39.22       31.54      4.55 o 
   2  27   1      329.59      374.18     12.33 o 
   3  27   1       50.84       42.26      6.12 o 
   4  27   1     1007.68      926.77     21.82 o 
   5  27   1        1.26        3.76      4.83 o 
   6  27   1       57.01       63.32      8.45 o 
   7  27   1      100.14      103.81     10.91 o 
   8  27   1      954.28     1026.50     26.75 o 
   9  27   1      470.07      495.74     24.66 o 
  10  27   1       35.48       63.68      9.99 o 
  11  27   1        6.98       -5.40      7.37 o 
  12  27   1      715.01      820.00     50.03 o 
 -11  28   1       31.40       47.02     14.59 o 
 -10  28   1      280.25      371.14     66.50 o 
  -9  28   1        8.32        4.27      9.49 o 
  -8  28   1      949.22      973.11     34.66 o 
  -7  28   1        2.57       -0.85      5.67 o 
  -6  28   1     1335.01     1341.07     35.95 o 
  -5  28   1       17.25       14.92      4.29 o 
  -4  28   1       67.61       78.16      6.41 o 
  -3  28   1       49.55       51.69      5.46 o 
  -2  28   1     1240.21     1161.65     19.74 o 
  -1  28   1      219.18      200.54      8.65 o 
   0  28   1     1051.41     1086.83     18.88 o 
   1  28   1       44.55       38.95      4.82 o 
   2  28   1     3929.96     3609.52     40.97 o 
   3  28   1       39.70       35.43      4.77 o 
   4  28   1       14.14       24.09      8.70 o 
   5  28   1       14.17        8.93      6.99 o 
   6  28   1     2308.01     2276.66     39.66 o 
   7  28   1      140.40      154.06     13.44 o 
   8  28   1      743.56      686.74     21.67 o 
   9  28   1      230.28      208.25     15.08 o 
  10  28   1     1271.02     1308.16     63.26 o 
  11  28   1       25.30       15.28     12.50 o 
 -11  29   1       59.68       68.17     20.13 o 
 -10  29   1       44.55       34.13     13.35 o 
  -9  29   1        1.56       10.72      9.89 o 
  -8  29   1       11.86       23.07      9.03 o 
  -7  29   1        4.99        3.97      5.37 o 
  -6  29   1      679.29      706.09     20.33 o 
  -5  29   1        3.34        4.10      4.52 o 
  -4  29   1     3065.15     2964.85     58.12 o 
  -3  29   1       30.64       33.92      5.05 o 
  -2  29   1      210.75      250.06      9.62 o 
  -1  29   1        0.90       19.13      4.09 o 
   0  29   1      129.84      137.04      7.90 o 
   1  29   1        2.54        7.28      3.79 o 
   2  29   1        4.40       26.16      6.74 o 
   3  29   1        0.37       -4.56      6.54 o 
   4  29   1      837.18      876.35     21.75 o 
   5  29   1       12.45        3.06      5.61 o 
   6  29   1     1082.87     1098.78     26.42 o 
   7  29   1      107.18       91.57      9.99 o 
   8  29   1      232.94      264.02     16.17 o 
   9  29   1        5.50        7.09      7.13 o 
  10  29   1      143.35      129.70     13.95 o 
  11  29   1       22.04       16.62     15.64 o 
 -11  30   1       22.30       49.76     15.46 o 
 -10  30   1      244.42      261.88     23.72 o 
  -9  30   1       28.96       18.30     11.22 o 
  -8  30   1      317.04      398.93     31.73 o 
  -7  30   1        2.99       -1.83      4.66 o 
  -6  30   1      356.05      369.63     15.08 o 
  -5  30   1        5.00        0.06      4.90 o 
  -4  30   1     1458.23     1469.24     25.71 o 
  -3  30   1       76.29       68.89      6.50 o 
  -2  30   1      802.09      897.59     25.39 o 
  -1  30   1      660.01      626.14     14.59 o 
   0  30   1      466.59      506.99     12.93 o 
   1  30   1       95.69      101.77      7.00 o 
   2  30   1       12.26       14.34      4.27 o 
   3  30   1        7.72        5.86      5.02 o 
   4  30   1      724.35      716.69     20.14 o 
   5  30   1        3.93       -3.09      4.43 o 
   6  30   1      381.72      361.40     21.91 o 
   7  30   1        0.23       -5.33      5.33 o 
   8  30   1      312.44      418.32     18.07 o 
   9  30   1        4.68        4.66      6.97 o 
  10  30   1      337.99      354.07     20.77 o 
  11  30   1        1.70      -14.64     18.30 o 
 -10  31   1      763.04      876.18     68.33 o 
  -9  31   1        0.68       10.98     11.22 o 
  -8  31   1      371.93      369.47     32.34 o 
  -7  31   1       83.98      100.53     10.20 o 
  -6  31   1      112.92      153.93     12.02 o 
  -5  31   1      286.85      265.62     13.44 o 
  -4  31   1     2079.31     2109.64     33.64 o 
  -3  31   1       15.10       13.10      4.55 o 
  -2  31   1     4094.45     3862.39     85.07 o 
  -1  31   1       58.05       81.15      6.85 o 
   0  31   1     2878.52     2858.17     35.93 o 
   1  31   1      151.25      141.95      9.33 o 
   2  31   1      218.13      258.64     10.18 o 
   3  31   1       64.84       65.01      7.96 o 
   4  31   1     3050.39     2857.15     45.06 o 
   5  31   1        0.02        0.14      6.29 o 
   6  31   1     1166.42     1097.93     36.75 o 
   7  31   1        1.79        0.84      7.39 o 
   8  31   1      896.04      970.75     27.20 o 
   9  31   1       42.62       32.42      8.75 o 
  10  31   1      340.77      451.36     21.89 o 
 -10  32   1      209.76      247.57     25.63 o 
  -9  32   1        1.21        6.10     11.22 o 
  -8  32   1      974.77      995.84     57.96 o 
  -7  32   1       77.60       73.20     12.49 o 
  -6  32   1     1789.48     1788.17     53.62 o 
  -5  32   1       22.35       31.74      6.91 o 
  -4  32   1     1119.30     1071.26     21.34 o 
  -3  32   1        2.51       -0.59      3.66 o 
  -2  32   1      156.73      239.58     14.03 o 
  -1  32   1      443.06      438.19     12.63 o 
   0  32   1      580.75      578.47     20.06 o 
   1  32   1      188.62      192.84     11.80 o 
   2  32   1     1510.43     1437.25     31.00 o 
   3  32   1       15.69       20.30      5.55 o 
   4  32   1       44.75       52.73      9.72 o 
   5  32   1       91.49       84.11      9.42 o 
   6  32   1      993.33      975.56     26.01 o 
   7  32   1       39.46       35.21      7.69 o 
   8  32   1        0.91        7.40      6.41 o 
   9  32   1       64.34       67.58     10.93 o 
  10  32   1     1384.63     1568.96     37.67 o 
 -10  33   1       21.32       26.99     14.22 o 
  -9  33   1        2.52       -0.84     12.81 o 
  -8  33   1       70.74       72.69     13.72 o 
  -7  33   1      204.98      236.78     20.71 o 
  -6  33   1      155.45      211.76     24.89 o 
  -5  33   1      124.65      146.27     11.81 o 
  -4  33   1      252.63      246.34     13.28 o 
  -3  33   1       32.17       28.95      5.27 o 
  -2  33   1      125.54      144.21     10.50 o 
  -1  33   1      128.97      120.30      8.38 o 
   0  33   1       83.70       88.22      7.15 o 
   1  33   1       21.37       17.85      5.11 o 
   2  33   1      194.61      138.51     10.52 o 
   3  33   1        4.11        1.63      4.52 o 
   4  33   1      842.29      771.07     22.04 o 
   5  33   1       23.64       22.21      7.25 o 
   6  33   1      113.15      123.09     11.45 o 
   7  33   1        0.65        1.06      6.02 o 
   8  33   1       55.77      105.55     14.81 o 
   9  33   1      153.36      172.11     15.37 o 
  10  33   1       21.06       41.49     19.52 o 
  -9  34   1        2.30       -1.66     10.98 o 
  -8  34   1       10.89       20.01     10.55 o 
  -7  34   1       70.85       84.70     14.06 o 
  -6  34   1      946.02     1013.22     29.44 o 
  -5  34   1        8.02        9.34      5.51 o 
  -4  34   1       43.47       63.21      8.07 o 
  -3  34   1        0.93       -1.55      3.88 o 
  -2  34   1     2182.65     2134.44     44.35 o 
  -1  34   1        4.16        9.23      4.55 o 
   0  34   1      508.68      587.05     17.96 o 
   1  34   1        1.46        2.67      4.23 o 
   2  34   1      208.76      259.93     14.55 o 
   3  34   1       19.69       14.82      6.01 o 
   4  34   1      412.12      425.13     16.82 o 
   5  34   1       31.70       28.16      7.13 o 
   6  34   1      114.73      136.99     14.30 o 
   7  34   1        9.32        3.40      6.53 o 
   8  34   1      404.13      450.65     20.04 o 
   9  34   1       15.95       31.62     13.83 o 
  -9  35   1        1.31       -4.88      9.37 o 
  -8  35   1     1109.79     1141.45     39.69 o 
  -7  35   1        3.82       -3.23     10.37 o 
  -6  35   1      281.62      330.09     22.85 o 
  -5  35   1      179.02      188.31     13.24 o 
  -4  35   1     1176.50     1226.92     40.69 o 
  -3  35   1       35.18       41.91      6.06 o 
  -2  35   1     1142.02     1159.89     25.89 o 
  -1  35   1       18.68       11.64      4.47 o 
   0  35   1     4892.54     4600.76     52.35 o 
   1  35   1       18.79       16.98      4.91 o 
   2  35   1      907.35      842.46     28.36 o 
   3  35   1        0.67       -4.83      4.83 o 
   4  35   1      102.14      109.19     12.52 o 
   5  35   1        0.01        0.05     10.08 o 
   6  35   1       10.67       17.50      8.73 o 
   7  35   1        3.13       14.44      7.17 o 
   8  35   1     2088.23     2200.97     82.34 o 
   9  35   1       36.65       45.77      9.34 o 
  -9  36   1        2.22        3.03     26.24 o 
  -8  36   1      138.76      138.92     18.06 o 
  -7  36   1        3.80       -5.86      7.52 o 
  -6  36   1      139.04      155.06     17.26 o 
  -5  36   1       18.57       23.54      6.40 o 
  -4  36   1      205.94      238.47     14.48 o 
  -3  36   1      156.19      148.16      9.69 o 
  -2  36   1      443.23      446.05     13.98 o 
  -1  36   1        5.41       12.90      4.95 o 
   0  36   1     1776.43     1753.46     30.12 o 
   1  36   1       22.69       22.85      5.44 o 
   2  36   1        4.18       20.59      5.69 o 
   3  36   1       79.23       83.64      9.50 o 
   4  36   1      158.96      152.24     12.35 o 
   5  36   1        2.49        6.19      5.51 o 
   6  36   1      282.18      279.10     17.50 o 
   7  36   1       88.60       77.86     10.70 o 
   8  36   1        1.12       23.07     17.86 o 
  -8  37   1      557.15      714.42     32.35 o 
  -7  37   1        0.22       -8.12      8.12 o 
  -6  37   1       48.94       51.32     12.20 o 
  -5  37   1        0.09        6.83      8.12 o 
  -4  37   1      128.25       95.01     10.22 o 
  -3  37   1        0.21       -3.79      9.75 o 
  -2  37   1       87.26       95.08      8.43 o 
  -1  37   1        0.01        6.13      5.99 o 
   0  37   1        2.57       53.14      6.89 o 
   1  37   1      101.85       85.77     11.88 o 
   2  37   1      133.41      141.29     11.73 o 
   3  37   1       29.59       21.57      7.13 o 
   4  37   1        0.02       -3.27      5.80 o 
   5  37   1        1.32       -5.80      5.80 o 
   6  37   1      279.19      254.49     16.79 o 
   7  37   1       28.98       24.48      7.17 o 
   8  37   1      964.58     1028.75     61.82 o 
  -8  38   1      233.81      354.58     26.75 o 
  -7  38   1        4.32       -4.03      9.67 o 
  -6  38   1      687.88      695.79     68.94 o 
  -5  38   1       32.75       26.85      9.67 o 
  -4  38   1       73.38       92.95     13.57 o 
  -3  38   1       19.68       20.23      6.21 o 
  -2  38   1      190.36      187.03     11.10 o 
  -1  38   1        1.74       12.24      7.22 o 
   0  38   1      244.28      239.31     12.45 o 
   1  38   1       17.62       26.31      6.46 o 
   2  38   1     1250.40     1164.42     27.94 o 
   3  38   1      109.91       94.49     10.14 o 
   4  38   1       62.42       74.47      9.66 o 
   5  38   1       46.44       56.73      9.70 o 
   6  38   1      460.90      437.33     22.32 o 
   7  38   1       86.28      104.41     11.93 o 
   8  38   1      487.00      550.69     35.39 o 
  -7  39   1       21.06       16.00     11.06 o 
  -6  39   1      567.95      639.46     29.30 o 
  -5  39   1        0.04      -10.98     10.98 o 
  -4  39   1      615.59      604.11     50.03 o 
  -3  39   1       88.27       86.97     10.27 o 
  -2  39   1      724.68      702.50     23.60 o 
  -1  39   1        9.57        6.63      5.20 o 
   0  39   1      174.20      219.46     11.99 o 
   1  39   1       83.15       97.35     10.08 o 
   2  39   1       81.86       89.36     10.29 o 
   3  39   1       33.03       42.75      8.79 o 
   4  39   1     1124.22     1167.44     30.02 o 
   5  39   1       19.41       23.55      7.92 o 
   6  39   1      356.53      391.62     19.57 o 
   7  39   1       62.21       33.60     14.25 o 
  -7  40   1       44.56       48.73     15.25 o 
  -6  40   1      150.79      153.39     20.13 o 
  -5  40   1        8.99       -2.68      8.12 o 
  -4  40   1      132.02      113.77     15.08 o 
  -3  40   1        1.39        0.15      6.02 o 
  -2  40   1      572.92      541.41     21.77 o 
  -1  40   1        9.43       14.45      5.12 o 
   0  40   1      119.10      132.50     11.73 o 
   1  40   1       19.30       24.24      7.13 o 
   2  40   1       78.24       79.66     10.08 o 
   3  40   1      130.55      132.68     12.20 o 
   4  40   1       30.48       38.05      8.10 o 
   5  40   1       10.94       15.70      8.67 o 
   6  40   1      938.92     1064.28     37.62 o 
   7  40   1        6.34        4.39      7.32 o 
  -6  41   1        0.72       16.98     10.25 o 
  -5  41   1        0.16       -9.12     12.20 o 
  -4  41   1       13.88        5.06      8.79 o 
  -3  41   1       15.66       13.04      9.29 o 
  -2  41   1       84.52       99.49     10.79 o 
  -1  41   1        7.47       -2.85      6.22 o 
   0  41   1      370.16      378.35     19.25 o 
   1  41   1        0.75       -8.01      8.01 o 
   2  41   1       86.68      157.29     15.95 o 
   3  41   1       72.16       80.46     10.57 o 
   4  41   1      106.15      106.27     11.94 o 
   5  41   1        4.43       10.49      6.87 o 
   6  41   1        1.11       13.61      8.87 o 
  -6  42   1      805.54      971.31     52.47 o 
  -5  42   1        9.91       13.42      9.93 o 
  -4  42   1        5.54        8.21      9.37 o 
  -3  42   1        0.37        0.00     15.86 o 
  -2  42   1      298.22      334.71     16.79 o 
  -1  42   1        0.22        0.17      5.15 o 
   0  42   1       37.48       46.68      8.40 o 
   1  42   1        1.57        1.37      8.09 o 
   2  42   1     2342.09     2377.06     57.80 o 
   3  42   1        1.83        6.19      6.63 o 
   4  42   1      264.39      334.10     20.19 o 
   5  42   1       59.13       85.25     11.13 o 
   6  42   1       37.71       29.50      9.24 o 
  -5  43   1       12.65       12.79     10.55 o 
  -4  43   1       53.44       84.12     14.06 o 
  -3  43   1       11.50       13.48     15.25 o 
  -2  43   1       11.99       17.13      7.47 o 
  -1  43   1        7.11        9.69      6.74 o 
   0  43   1      119.92      137.80     13.06 o 
   1  43   1        1.50       -3.76      6.08 o 
   2  43   1      707.24      816.09     25.12 o 
   3  43   1        4.09       -5.44      5.44 o 
   4  43   1      208.18      193.51     15.47 o 
   5  43   1      125.55      145.81     29.29 o 
   6  43   1       65.71       51.25      8.54 o 
  -5  44   1        0.26      -10.98     17.08 o 
  -4  44   1      154.94      160.49     17.67 o 
  -3  44   1        0.77       -6.17      7.32 o 
  -2  44   1       58.32       61.19     14.64 o 
  -1  44   1       15.21        4.88      7.77 o 
   0  44   1       13.17        9.72      8.35 o 
   1  44   1       80.68       83.09     14.12 o 
   2  44   1      133.36      162.25     13.77 o 
   3  44   1        6.30       -5.69      5.69 o 
   4  44   1        3.06       22.06      7.61 o 
   5  44   1        7.46        9.76      7.32 o 
  -4  45   1      671.68      837.08     47.59 o 
  -3  45   1        3.71        8.19      9.03 o 
  -2  45   1        3.99        6.56      9.42 o 
  -1  45   1        1.79       -2.82      5.56 o 
   0  45   1        0.22       -3.90      5.96 o 
   1  45   1       31.37       47.73      8.79 o 
   2  45   1       73.34       68.78     20.31 o 
   3  45   1        0.46        2.16      7.04 o 
   4  45   1     1009.82     1082.35     50.03 o 
  -3  46   1        1.54      -15.86     15.86 o 
  -1  46   1        1.69       -4.88     10.98 o 
   0  46   1       57.64       44.78     10.76 o 
   1  46   1       19.92       17.62      7.89 o 
   2  46   1      462.43      469.81     21.46 o 
   3  46   1       55.03       13.42      8.54 o 
   0  47   1        0.21       13.42      8.54 o 
   1  47   1        0.72       -8.54     14.03 o 
 -13   0   2       52.83       54.91     18.30 o 
 -12   0   2      144.02      176.93     23.18 o 
 -11   0   2       45.86       35.39     13.42 o 
 -10   0   2     2646.60     2595.36     67.72 o 
  -9   0   2      103.35      112.23     10.76 o 
  -8   0   2     1996.29     1902.35     36.24 o 
  -7   0   2      356.84      334.36     12.94 o 
  -6   0   2     1057.68      978.28     21.13 o 
  -5   0   2      222.07      209.77      9.03 o 
  -4   0   2    15326.02    15950.89    180.75 o 
  -3   0   2      238.80      248.94     11.59 o 
  -2   0   2    15047.73    16178.65    234.90 o 
  -1   0   2       72.84       70.91      3.14 o 
   0   0   2      331.10      285.77      6.43 o 
   1   0   2      207.89      219.13      5.86 o 
   2   0   2     9979.86    10775.69    121.51 o 
   3   0   2        6.08        6.83      2.44 o 
   4   0   2     5286.18     5459.12     67.90 o 
   5   0   2       72.36       65.89      9.76 o 
   6   0   2     7706.48     8922.40    162.29 o 
   7   0   2      314.87      294.08     19.52 o 
   8   0   2     1090.00     1022.56     39.05 o 
   9   0   2       16.82       28.07     10.98 o 
  10   0   2     1267.28     1294.67     50.03 o 
  12   0   2       63.49       61.01     14.64 o 
  13   0   2        0.57       -4.88     10.98 o 
  14   0   2       10.79       23.18     14.64 o 
 -14   1   2      248.25      251.37     30.51 o 
 -13   1   2        1.72        4.09      9.89 o 
 -12   1   2     3160.42     3088.58     99.45 o 
 -11   1   2      109.63      102.22     16.47 o 
 -10   1   2      481.49      444.60     13.11 o 
  -9   1   2      127.47      125.10      7.76 o 
  -8   1   2     2780.00     2688.16     31.88 o 
  -7   1   2       62.14       68.73      5.32 o 
  -6   1   2      250.64      179.09      6.35 o 
  -5   1   2       75.74       91.62      4.95 o 
  -4   1   2       58.19       82.57      4.09 o 
  -3   1   2       20.26       18.24      2.07 o 
  -2   1   2       87.83       99.73      2.87 o 
  -1   1   2        2.38        3.66      0.77 o 
   0   1   2    29323.98    29689.44    239.53 o 
   1   1   2      103.46       91.97      2.86 o 
   2   1   2    31695.85    32221.31    551.56 o 
   3   1   2        6.77        5.74      1.44 o 
   4   1   2     6518.15     7730.15     65.31 o 
   5   1   2       16.95       14.64      4.31 o 
   6   1   2      322.42      410.44     15.53 o 
   7   1   2       59.40       54.52     14.64 o 
   8   1   2     1469.89     1423.69     33.65 o 
   9   1   2       12.41       -1.71      7.32 o 
  10   1   2        2.07       -7.32     10.98 o 
  11   1   2       14.85       14.64     13.42 o 
  12   1   2        0.04       -8.54      8.54 o 
  13   1   2        3.39        3.66      7.77 o 
  14   1   2      220.00      206.81     20.71 o 
 -14   2   2       63.51       61.01     20.74 o 
 -13   2   2      193.85      173.27     24.40 o 
 -12   2   2      950.53      986.37     46.98 o 
 -11   2   2      114.34      105.07      9.56 o 
 -10   2   2      620.41      606.66     23.82 o 
  -9   2   2       22.39       26.77      4.65 o 
  -8   2   2      423.57      423.91     11.43 o 
  -7   2   2      132.94      118.91      6.38 o 
  -6   2   2      546.62      642.62     11.71 o 
  -5   2   2      194.34      188.85      6.06 o 
  -4   2   2      982.14     1064.17     13.81 o 
  -3   2   2       52.54       49.86      2.96 o 
  -2   2   2     2295.06     2233.91     20.42 o 
  -1   2   2        8.07        9.26      1.78 o 
   0   2   2    20904.27    21694.36    167.15 o 
   1   2   2      139.25      121.92      2.96 o 
   2   2   2      151.93      133.17      6.65 o 
   3   2   2      526.22      508.94     10.71 o 
   4   2   2     3135.04     3329.21     35.65 o 
   5   2   2      188.09      182.59      9.49 o 
   6   2   2      684.61      768.77     20.71 o 
   7   2   2       81.06       67.34      9.76 o 
   8   2   2      671.98      718.74     23.30 o 
   9   2   2        8.27        7.32      9.76 o 
  10   2   2      193.12      183.34     15.46 o 
  11   2   2        0.68       -4.39      6.09 o 
  12   2   2       84.32       72.97     25.01 o 
  13   2   2        9.19       13.42     13.42 o 
  14   2   2        0.14       -3.05      9.49 o 
 -14   3   2      144.34      147.65     25.63 o 
 -13   3   2       12.52       33.35     23.79 o 
 -12   3   2     2073.57     1968.25     63.45 o 
 -11   3   2       29.18       31.01      6.78 o 
 -10   3   2     1450.48     1436.54     26.96 o 
  -9   3   2      269.16      275.41     10.92 o 
  -8   3   2     3417.28     3218.48     36.30 o 
  -7   3   2      317.21      333.52      8.99 o 
  -6   3   2     6131.45     6577.61     59.77 o 
  -5   3   2      287.90      319.97      7.90 o 
  -4   3   2     1989.41     1867.74     20.37 o 
  -3   3   2       40.77       37.86      2.70 o 
  -2   3   2     8240.77     8727.51    202.56 o 
  -1   3   2       28.09       27.29      2.29 o 
   0   3   2       60.91       55.67      3.35 o 
   1   3   2       17.98       21.67      1.60 o 
   2   3   2     6881.79     7238.11     59.15 o 
   3   3   2       29.91       32.35      3.23 o 
   4   3   2     4889.21     5113.48     45.40 o 
   5   3   2        0.01        2.44      4.88 o 
   6   3   2       50.36       84.20     12.20 o 
   7   3   2        5.01        8.54      7.32 o 
   8   3   2     1984.58     1793.75     54.91 o 
   9   3   2      147.95      145.02     12.94 o 
  10   3   2     1115.18     1051.42     38.44 o 
  11   3   2        9.80        2.44      6.28 o 
  12   3   2      341.09      334.00     21.36 o 
  13   3   2        2.26       -6.77      9.37 o 
  14   3   2      312.43      327.76     27.46 o 
 -15   4   2        0.02       17.08     25.63 o 
 -14   4   2     1510.53     1433.78     59.79 o 
 -13   4   2      916.88      904.72     54.30 o 
 -12   4   2      453.74      460.91     21.02 o 
 -11   4   2      362.79      378.53     18.06 o 
 -10   4   2     8252.44     7963.52     88.50 o 
  -9   4   2      143.23      148.81      9.86 o 
  -8   4   2      364.36      324.83     10.18 o 
  -7   4   2       76.72       68.79      5.16 o 
  -6   4   2       40.84       11.14      3.30 o 
  -5   4   2      267.28      289.23      7.42 o 
  -4   4   2      450.46      453.03      8.43 o 
  -3   4   2      119.88      121.50      4.66 o 
  -2   4   2     4224.62     4534.59     60.15 o 
  -1   4   2        1.63       10.70      1.78 o 
   0   4   2      926.26      977.56     15.37 o 
   1   4   2       53.23       46.45      2.32 o 
   2   4   2      254.68      313.14      7.49 o 
   3   4   2       51.54       42.61      4.43 o 
   4   4   2     1037.77      955.66     12.42 o 
   5   4   2        4.11        8.54      2.82 o 
   6   4   2     1048.75      986.75     37.22 o 
   7   4   2        7.32       19.52      6.04 o 
   8   4   2      101.60       66.23     17.69 o 
   9   4   2       28.46       34.97      8.16 o 
  10   4   2      304.68      308.47     17.87 o 
  11   4   2       14.38       18.24      8.50 o 
  12   4   2      990.37      927.74     33.56 o 
  13   4   2        0.00       -3.93      9.67 o 
  14   4   2       15.37       40.27     15.86 o 
 -15   5   2       32.77       42.71     24.40 o 
 -14   5   2      104.27      139.11     26.85 o 
 -13   5   2       19.12       24.09     18.30 o 
 -12   5   2      476.87      512.82     22.38 o 
 -11   5   2       46.72       49.10      7.35 o 
 -10   5   2      402.46      395.35     18.06 o 
  -9   5   2      112.59      119.30     18.91 o 
  -8   5   2      684.65      680.99     16.17 o 
  -7   5   2        5.17        9.44      3.17 o 
  -6   5   2     1652.52     1794.57     22.54 o 
  -5   5   2      128.75      151.57      5.57 o 
  -4   5   2     4688.31     5406.71     48.01 o 
  -3   5   2        9.45        9.42      1.66 o 
  -2   5   2        2.92        8.46      1.23 o 
  -1   5   2      142.28      141.30      3.28 o 
   0   5   2    13730.98    14786.19    115.60 o 
   1   5   2      186.49      171.61      5.28 o 
   2   5   2      317.99      361.57     18.91 o 
   3   5   2      247.15      243.43      7.18 o 
   4   5   2      716.32      883.87     11.35 o 
   5   5   2      326.41      323.70      9.50 o 
   6   5   2       41.02       18.91      5.18 o 
   7   5   2       80.08       85.91      9.03 o 
   8   5   2        3.60        7.23      5.56 o 
   9   5   2       36.90       16.85     14.64 o 
  10   5   2      405.41      387.93     19.85 o 
  11   5   2       10.38        3.23      7.00 o 
  12   5   2      167.65      180.79     20.13 o 
  13   5   2        1.23       -3.49      9.15 o 
  14   5   2      145.29      175.05     20.15 o 
 -15   6   2        4.15        4.88     23.18 o 
 -14   6   2       17.89       29.29     18.30 o 
 -13   6   2       74.11       75.65     19.52 o 
 -12   6   2     1248.35     1225.15     48.20 o 
 -11   6   2        2.81       -1.19      8.35 o 
 -10   6   2       94.86      109.91      9.28 o 
  -9   6   2        1.97        2.44      3.67 o 
  -8   6   2       23.46       32.51      5.28 o 
  -7   6   2       59.09       45.61      4.70 o 
  -6   6   2     2545.19     2630.39     42.45 o 
  -5   6   2      165.40      168.07      5.82 o 
  -4   6   2     3804.91     4014.14     37.34 o 
  -3   6   2        5.66        3.80      2.82 o 
  -2   6   2    12654.52    14058.33    111.13 o 
  -1   6   2       30.59       30.42      1.84 o 
   0   6   2    12264.00    13374.73    154.82 o 
   1   6   2      196.20      189.95      5.58 o 
   2   6   2    84491.84    86380.41   1338.75 o 
   3   6   2       41.62       35.58      3.52 o 
   4   6   2      893.73      929.63     11.64 o 
   5   6   2        0.00        2.85      2.82 o 
   6   6   2       16.09       16.87      3.72 o 
   7   6   2       15.89       18.68      5.56 o 
   8   6   2       51.80       64.65     18.91 o 
   9   6   2      170.37      166.62     21.35 o 
  10   6   2     1272.14     1176.82    109.82 o 
  11   6   2        0.45       -8.54      8.54 o 
  12   6   2      605.95      601.58     27.17 o 
  13   6   2        0.10       -5.05      9.03 o 
  14   6   2      120.34      146.94     20.13 o 
 -15   7   2        0.97       -2.44     21.96 o 
 -14   7   2     2132.60     2034.14     73.21 o 
 -13   7   2        8.14       -7.32     13.42 o 
 -12   7   2     1242.82     1322.75     54.91 o 
 -11   7   2       12.00       15.68      5.84 o 
 -10   7   2      157.51      164.76     18.99 o 
  -9   7   2        1.88        2.08      3.67 o 
  -8   7   2     1150.49     1150.99     21.51 o 
  -7   7   2       93.57       91.37      6.46 o 
  -6   7   2     1270.57     1404.36     19.14 o 
  -5   7   2       17.99       16.96      2.54 o 
  -4   7   2      123.25      251.47     12.18 o 
  -3   7   2      216.93      214.99      4.88 o 
  -2   7   2    31393.67    32400.19    251.21 o 
  -1   7   2      139.19      147.47      3.84 o 
   0   7   2      134.27      139.82      6.34 o 
   1   7   2        3.42        4.71      3.49 o 
   2   7   2     4227.10     4417.53    113.38 o 
   3   7   2        0.02        2.44      2.11 o 
   4   7   2      439.34      431.30     22.88 o 
   5   7   2       88.24       85.17      8.86 o 
   6   7   2     1816.51     1894.55     28.55 o 
   7   7   2        0.07        3.66      4.31 o 
   8   7   2      705.02      700.27     22.85 o 
   9   7   2       45.95       36.61      8.16 o 
  10   7   2     2687.67     2654.29     45.09 o 
  11   7   2       33.54       35.59     11.59 o 
  12   7   2      454.86      439.51     32.34 o 
  13   7   2       25.10       21.92     10.82 o 
  14   7   2      478.74      494.60     32.34 o 
 -15   8   2       62.51       78.10     28.07 o 
 -14   8   2      514.82      545.45     40.27 o 
 -13   8   2       12.38       35.39     17.08 o 
 -12   8   2     3451.09     3630.35    167.17 o 
 -11   8   2      117.12      114.29      9.38 o 
 -10   8   2     2352.62     2414.82     77.36 o 
  -9   8   2      110.65      106.86      8.07 o 
  -8   8   2     2993.85     2972.38     93.44 o 
  -7   8   2       46.23       46.24      4.83 o 
  -6   8   2      807.38      820.70     25.19 o 
  -5   8   2      584.57      596.26     10.90 o 
  -4   8   2     6376.92     7083.35     77.14 o 
  -3   8   2      213.24      220.08      5.43 o 
  -2   8   2     1209.53     1141.33     13.16 o 
  -1   8   2      133.66      136.38      4.29 o 
   0   8   2    10706.89    11509.25    159.85 o 
   1   8   2      284.93      279.19      7.05 o 
   2   8   2     3936.38     4026.03     43.19 o 
   3   8   2       48.39       38.23      3.72 o 
   4   8   2    19578.10    22114.92    205.22 o 
   5   8   2       30.57       33.72      4.23 o 
   6   8   2     1020.49      933.13     40.93 o 
   7   8   2       52.65       53.47      6.08 o 
   8   8   2     1770.50     1772.13     33.57 o 
   9   8   2       11.52       17.69      5.37 o 
  10   8   2      400.83      435.32     37.46 o 
  11   8   2        0.74        2.30      7.00 o 
  12   8   2        1.94        5.35     13.42 o 
  13   8   2        0.72       -7.10      9.37 o 
  14   8   2       69.04       81.25     15.79 o 
 -15   9   2       26.75       17.08     24.40 o 
 -14   9   2      124.83      122.02     24.40 o 
 -13   9   2       46.30       17.08     14.64 o 
 -12   9   2     5478.92     5205.54    123.24 o 
 -11   9   2      459.84      451.41     54.30 o 
 -10   9   2        1.41       10.61      5.55 o 
  -9   9   2        1.96       -0.35      3.55 o 
  -8   9   2      389.30      420.87     14.64 o 
  -7   9   2      166.98      175.97      8.22 o 
  -6   9   2      287.06      308.96      9.28 o 
  -5   9   2      282.47      321.30      8.79 o 
  -4   9   2     1002.41     1116.60     23.03 o 
  -3   9   2      104.14      115.37      4.43 o 
  -2   9   2      328.34      407.25      7.53 o 
  -1   9   2      245.42      256.60      8.71 o 
   0   9   2      127.22       95.89      3.95 o 
   1   9   2      711.99      690.43     11.73 o 
   2   9   2        2.46        2.50      1.42 o 
   3   9   2      226.35      217.68      9.32 o 
   4   9   2        1.74       66.83     46.37 o 
   5   9   2      443.79      434.06     11.64 o 
   6   9   2       23.13       16.40      3.95 o 
   7   9   2        0.73       -3.00      3.00 o 
   8   9   2      881.36      973.78     21.48 o 
   9   9   2       27.46       30.07      6.01 o 
  10   9   2      514.25      473.44     30.78 o 
  11   9   2       12.72       18.37      8.16 o 
  12   9   2      115.24      128.99     16.33 o 
  13   9   2        8.85       -5.68      9.24 o 
  14   9   2        0.14      -10.35     10.35 o 
 -15  10   2       76.06       48.81     28.07 o 
 -14  10   2      177.33      197.68     30.51 o 
 -13  10   2       76.59       87.86     20.74 o 
 -12  10   2      564.08      654.05     37.83 o 
 -11  10   2       68.13       77.62     12.20 o 
 -10  10   2      377.24      377.86     16.49 o 
  -9  10   2        4.43        2.06      5.55 o 
  -8  10   2     1169.71     1182.95     21.96 o 
  -7  10   2      136.35      143.69      7.69 o 
  -6  10   2      511.53      486.59     11.81 o 
  -5  10   2      267.40      264.32      8.07 o 
  -4  10   2     3138.30     3309.09     56.90 o 
  -3  10   2      253.22      259.81      8.03 o 
  -2  10   2      302.65      394.20      9.76 o 
  -1  10   2      216.39      238.26      6.40 o 
   0  10   2       36.43       34.86      3.00 o 
   1  10   2      196.45      191.02      7.32 o 
   2  10   2        3.29       10.41      3.60 o 
   3  10   2       31.64       26.35      3.52 o 
   4  10   2     6659.79     6708.50     70.65 o 
   5  10   2      291.72      290.15     17.19 o 
   6  10   2     1822.05     1861.53     42.99 o 
   7  10   2       25.86       27.30      5.14 o 
   8  10   2      216.06      239.39     12.03 o 
   9  10   2        1.59       -4.19      4.19 o 
  10  10   2      143.95      143.86     11.41 o 
  11  10   2       62.82       46.72      8.30 o 
  12  10   2     2364.23     2293.06    114.09 o 
  13  10   2       18.74       35.39     24.40 o 
  14  10   2      243.66      280.29     25.18 o 
 -15  11   2       73.57       78.10     31.73 o 
 -14  11   2      446.24      490.54     42.71 o 
 -13  11   2       26.15       30.51     15.86 o 
 -12  11   2       40.42       70.77     18.30 o 
 -11  11   2      371.32      392.24     23.79 o 
 -10  11   2     2184.65     2260.24     72.56 o 
  -9  11   2        0.03       -0.70      3.55 o 
  -8  11   2     2568.54     2546.10     55.96 o 
  -7  11   2       42.56       53.15      5.55 o 
  -6  11   2      155.52      117.35      7.26 o 
  -5  11   2       32.47       28.56      3.55 o 
  -4  11   2     1418.47     1775.50     27.62 o 
  -3  11   2       13.60       13.25      2.51 o 
  -2  11   2    10852.69    11648.29    196.99 o 
  -1  11   2      448.72      443.71      8.61 o 
   0  11   2     4093.33     4058.61     42.74 o 
   1  11   2      799.67      760.22     18.98 o 
   2  11   2     6097.16     6078.17     68.51 o 
   3  11   2       15.82       19.72      3.52 o 
   4  11   2    11592.04    12361.85    171.61 o 
   5  11   2      146.36      136.71      8.20 o 
   6  11   2     2259.76     2184.94     32.78 o 
   7  11   2       25.83       19.52      4.93 o 
   8  11   2     1157.97     1077.54     33.06 o 
   9  11   2        0.30       -5.22      6.82 o 
  10  11   2     1135.80     1128.78     35.07 o 
  11  11   2      379.96      371.39     16.96 o 
  12  11   2     1722.19     1710.79    108.60 o 
  13  11   2       25.23       15.73     11.43 o 
  14  11   2     1004.07      937.14     50.03 o 
 -14  12   2      592.61      690.66     43.93 o 
 -13  12   2       51.59       74.43     20.74 o 
 -12  12   2     2233.05     2142.74     71.99 o 
 -11  12   2      115.63      124.09     15.25 o 
 -10  12   2     2065.06     2129.48     65.04 o 
  -9  12   2        1.66        4.52      4.29 o 
  -8  12   2     1048.19     1079.30     21.43 o 
  -7  12   2      160.71      167.97      8.42 o 
  -6  12   2     2248.83     2261.56     34.62 o 
  -5  12   2       27.93       22.56      3.38 o 
  -4  12   2    14942.38    17120.63    260.73 o 
  -3  12   2        3.20        4.64      2.65 o 
  -2  12   2        9.27        2.44      2.18 o 
  -1  12   2        1.84        5.75      1.78 o 
   0  12   2     8127.45     8528.43    165.95 o 
   1  12   2       16.60       17.40      2.23 o 
   2  12   2        0.65       -1.22      2.59 o 
   3  12   2       19.87       29.90      2.11 o 
   4  12   2      113.66      101.67      9.30 o 
   5  12   2      227.88      228.84      9.62 o 
   6  12   2      329.59      347.39     11.73 o 
   7  12   2       10.79        5.98      4.43 o 
   8  12   2      636.03      618.56     20.68 o 
   9  12   2       11.53       13.95      5.14 o 
  10  12   2      856.41      801.79     22.18 o 
  11  12   2       37.29       26.58      8.28 o 
  12  12   2      718.68      719.92     75.04 o 
  13  12   2        2.40        7.08     10.37 o 
  14  12   2      164.59      236.73     31.73 o 
 -14  13   2      104.38      154.97     28.07 o 
 -13  13   2        3.61        1.22     14.64 o 
 -12  13   2       78.44      113.48     21.96 o 
 -11  13   2        0.53       -3.66     10.98 o 
 -10  13   2      516.06      510.06     21.02 o 
  -9  13   2       75.81       66.65      7.49 o 
  -8  13   2      949.30      912.49     27.26 o 
  -7  13   2      127.49      156.92      8.56 o 
  -6  13   2      542.81      564.08     14.46 o 
  -5  13   2       38.16       50.03      4.83 o 
  -4  13   2     2202.28     2358.44     29.72 o 
  -3  13   2       23.77       23.71      3.23 o 
  -2  13   2     8735.06     9606.21    128.10 o 
  -1  13   2      313.80      318.81      7.89 o 
   0  13   2     4164.82     4392.59     56.95 o 
   1  13   2      517.07      504.37      8.69 o 
   2  13   2     1642.70     1766.48     19.62 o 
   3  13   2       97.80       93.85      4.58 o 
   4  13   2        1.79        1.78      4.18 o 
   5  13   2       87.22       90.32      7.47 o 
   6  13   2      164.31      196.83      9.66 o 
   7  13   2       50.21       47.52      6.55 o 
   8  13   2      426.81      384.89     14.25 o 
   9  13   2      109.43       98.85      9.16 o 
  10  13   2        0.21       18.57      7.42 o 
  11  13   2        2.26       -6.25      6.26 o 
  12  13   2       98.80      125.99     16.81 o 
  13  13   2       49.99       57.84     13.75 o 
  14  13   2       15.37        1.22     14.64 o 
 -14  14   2      245.89      270.89     35.39 o 
 -13  14   2        6.98        3.66     15.86 o 
 -12  14   2      173.79      179.38     25.63 o 
 -11  14   2       25.29       39.05     14.64 o 
 -10  14   2      552.96      570.48     54.30 o 
  -9  14   2       12.27        7.73      5.94 o 
  -8  14   2      221.11      241.97     11.88 o 
  -7  14   2      171.87      172.60      8.94 o 
  -6  14   2      512.73      429.85     11.81 o 
  -5  14   2      330.69      334.96      9.66 o 
  -4  14   2      989.85      860.55     18.19 o 
  -3  14   2        2.89        3.11      2.29 o 
  -2  14   2      271.94      394.88     10.18 o 
  -1  14   2        0.05        2.35      3.76 o 
   0  14   2     7918.49     7869.78    142.76 o 
   1  14   2       81.00       90.36      4.33 o 
   2  14   2     1995.14     2055.91     22.35 o 
   3  14   2      408.53      401.58      7.78 o 
   4  14   2      904.53      985.79     18.75 o 
   5  14   2      155.27      157.32     10.95 o 
   6  14   2     1865.40     1937.25     30.93 o 
   7  14   2       92.25       82.48      7.96 o 
   8  14   2     1777.87     1760.32     31.84 o 
   9  14   2       12.80        1.24      8.35 o 
  10  14   2     2343.74     2391.97     55.73 o 
  11  14   2       38.78       45.93      9.01 o 
  12  14   2      648.11      772.41     31.41 o 
  13  14   2       19.84        2.93     10.15 o 
  14  14   2      756.47      748.01     46.37 o 
 -14  15   2      130.76       97.62     24.40 o 
 -13  15   2       14.90       31.73     18.30 o 
 -12  15   2     1191.00     1149.47     53.69 o 
 -11  15   2      182.36      178.16     24.40 o 
 -10  15   2     3589.57     3673.75    198.29 o 
  -9  15   2       98.18      102.26      8.56 o 
  -8  15   2        2.18        1.06      3.67 o 
  -7  15   2       41.71       41.90      5.75 o 
  -6  15   2     2227.33     2393.22     32.94 o 
  -5  15   2       13.69       10.26      3.38 o 
  -4  15   2        7.20        9.15      3.59 o 
  -3  15   2       34.88       39.45      4.70 o 
  -2  15   2     2002.25     2031.36     25.99 o 
  -1  15   2       36.76       38.22      3.72 o 
   0  15   2     2224.60     1961.00     25.59 o 
   1  15   2       44.12       49.26      3.70 o 
   2  15   2      152.86      291.08     12.52 o 
   3  15   2      328.86      327.16     10.22 o 
   4  15   2      477.47      455.35      8.30 o 
   5  15   2       48.17       48.22      5.64 o 
   6  15   2     1596.32     1673.32     37.59 o 
   7  15   2       69.45       54.59      9.70 o 
   8  15   2      646.13      663.18     18.52 o 
   9  15   2      108.65      109.88      9.86 o 
  10  15   2      163.66      170.22     12.83 o 
  11  15   2       22.39        6.60      8.17 o 
  12  15   2      329.47      361.46     19.81 o 
  13  15   2        1.26       -4.30      9.24 o 
  14  15   2      705.25      671.13     42.71 o 
 -14  16   2      186.78      162.29     29.29 o 
 -13  16   2       37.33       23.18     18.30 o 
 -12  16   2      182.65      197.68     28.07 o 
 -11  16   2       11.08       23.18     13.42 o 
 -10  16   2      722.96      799.26     40.27 o 
  -9  16   2       17.91       18.02      5.55 o 
  -8  16   2     1358.77     1366.57     25.23 o 
  -7  16   2      186.34      201.52      9.92 o 
  -6  16   2      651.77      679.32     22.64 o 
  -5  16   2       11.43       12.59      3.23 o 
  -4  16   2     2345.41     2225.59     58.93 o 
  -3  16   2        0.19        0.00      1.99 o 
  -2  16   2      165.22      270.71      8.07 o 
  -1  16   2      299.18      296.10      8.40 o 
   0  16   2     1551.49     1729.16     24.18 o 
   1  16   2      239.46      280.84      7.19 o 
   2  16   2     1738.85     1717.58     22.98 o 
   3  16   2      656.45      645.19     10.71 o 
   4  16   2     1638.40     1576.57     19.59 o 
   5  16   2       14.63       14.24      4.23 o 
   6  16   2       41.90       49.28      6.78 o 
   7  16   2       75.28       82.55      7.96 o 
   8  16   2      247.66      239.50     13.35 o 
   9  16   2       49.29       49.04      8.57 o 
  10  16   2      479.28      435.89     20.36 o 
  11  16   2        4.21       -0.67     13.68 o 
  12  16   2      320.80      326.13     38.04 o 
  13  16   2      189.57      171.36     19.28 o 
 -14  17   2      275.28      275.77     36.61 o 
 -13  17   2       23.05        8.54     17.08 o 
 -12  17   2      352.39      341.67     35.39 o 
 -11  17   2       17.19       21.96     13.42 o 
 -10  17   2      333.66      322.14     30.51 o 
  -9  17   2      215.06      251.87     19.52 o 
  -8  17   2      956.85      994.66     25.85 o 
  -7  17   2       60.83       62.83      6.72 o 
  -6  17   2      738.00      659.75     25.79 o 
  -5  17   2        1.85       -0.70      2.64 o 
  -4  17   2      844.88      794.28     26.44 o 
  -3  17   2      223.64      226.21      7.85 o 
  -2  17   2     2829.38     3066.92     36.58 o 
  -1  17   2       33.38       43.86      4.23 o 
   0  17   2      250.59      210.35      6.19 o 
   1  17   2      282.95      290.69      7.32 o 
   2  17   2     1679.32     1715.71     20.86 o 
   3  17   2      417.89      420.94      8.92 o 
   4  17   2     2092.23     2142.73     24.71 o 
   5  17   2       53.05       52.10      6.26 o 
   6  17   2        0.15        2.06      3.95 o 
   7  17   2      284.13      271.54     11.94 o 
   8  17   2       86.98       73.27      8.20 o 
   9  17   2       19.67       17.40      9.28 o 
  10  17   2      130.27      157.02     18.21 o 
  11  17   2        3.03        3.11      6.97 o 
  12  17   2      228.13      189.70     15.66 o 
  13  17   2       23.31        6.37     11.43 o 
 -14  18   2       16.20       32.95     24.40 o 
 -13  18   2       22.50       15.86     17.08 o 
 -12  18   2        8.89       10.98     15.86 o 
 -11  18   2        9.73        8.54     12.20 o 
 -10  18   2      891.53      884.67     42.71 o 
  -9  18   2        3.42       -0.09      5.56 o 
  -8  18   2      431.76      478.14     14.70 o 
  -7  18   2        5.63        6.77      4.11 o 
  -6  18   2      666.96      626.74     15.13 o 
  -5  18   2        0.05       -2.60      2.64 o 
  -4  18   2       39.04       24.62      4.11 o 
  -3  18   2        1.84        5.14      2.64 o 
  -2  18   2     1980.92     2149.87     58.05 o 
  -1  18   2      348.84      360.29      9.81 o 
   0  18   2      466.43      431.66      9.86 o 
   1  18   2      207.19      245.44     10.44 o 
   2  18   2      439.77      434.55      9.15 o 
   3  18   2      916.26      904.25     14.06 o 
   4  18   2      285.46      299.34     16.59 o 
   5  18   2       54.96       59.39      6.78 o 
   6  18   2     3003.78     2911.08     42.19 o 
   7  18   2      133.53      126.02     10.72 o 
   8  18   2      682.58      591.83     18.24 o 
   9  18   2        6.55        0.00      4.93 o 
  10  18   2     2284.85     2119.45     81.42 o 
  11  18   2       34.53       35.66      8.40 o 
  12  18   2      472.87      479.26     21.15 o 
  13  18   2       24.60       23.05     11.27 o 
 -13  19   2        7.00       20.74     17.08 o 
 -12  19   2     1085.01     1182.41     54.91 o 
 -11  19   2       39.24       20.74     14.64 o 
 -10  19   2       89.85       87.86     18.30 o 
  -9  19   2       23.16       21.15      7.62 o 
  -8  19   2      510.11      531.87     15.78 o 
  -7  19   2      130.14      137.61      9.15 o 
  -6  19   2      868.92      963.06     19.72 o 
  -5  19   2        0.14        2.27      3.20 o 
  -4  19   2     3371.37     3089.58     43.73 o 
  -3  19   2      518.70      532.29     12.28 o 
  -2  19   2     2450.73     2455.23     31.90 o 
  -1  19   2       68.67       75.92      5.37 o 
   0  19   2      809.56      778.97     13.06 o 
   1  19   2      524.31      551.34     10.63 o 
   2  19   2     1620.76     1625.99     25.19 o 
   3  19   2      543.58      551.48     10.72 o 
   4  19   2     2782.57     2726.18     57.49 o 
   5  19   2       91.93       94.91      7.96 o 
   6  19   2      111.64       95.53      8.90 o 
   7  19   2      244.66      243.93     12.52 o 
   8  19   2      114.37      122.94     10.32 o 
   9  19   2       15.65       12.98      6.08 o 
  10  19   2     2179.69     2159.46     40.47 o 
  11  19   2       72.74       68.17      9.81 o 
  12  19   2     1133.54     1231.44     41.08 o 
  13  19   2       13.81       14.64     13.42 o 
 -13  20   2       99.19      124.46     26.85 o 
 -12  20   2       25.68       30.51     17.08 o 
 -11  20   2        3.78        7.32     12.20 o 
 -10  20   2      130.01      134.23     21.96 o 
  -9  20   2       56.18       62.23     14.64 o 
  -8  20   2      306.83      343.74     18.49 o 
  -7  20   2       11.06       13.79      4.83 o 
  -6  20   2     9288.67     9608.29    207.11 o 
  -5  20   2       35.58       39.06      6.04 o 
  -4  20   2      103.68      129.17      7.69 o 
  -3  20   2        9.29       11.43      3.35 o 
  -2  20   2      116.23      129.43      7.18 o 
  -1  20   2      107.55      116.10      6.06 o 
   0  20   2     1097.89     1119.54     16.28 o 
   1  20   2      167.53      211.92      7.75 o 
   2  20   2       40.64       46.47      4.03 o 
   3  20   2       65.91       71.11      4.79 o 
   4  20   2      560.98      641.51     22.93 o 
   5  20   2       48.10       44.58      6.08 o 
   6  20   2      612.90      516.44     19.62 o 
   7  20   2       75.10       79.16      8.45 o 
   8  20   2        9.56       19.77      8.86 o 
   9  20   2        3.34       -4.93      6.60 o 
  10  20   2      627.60      637.28     21.25 o 
  11  20   2        4.99        0.37      6.41 o 
  12  20   2      140.55      168.44     15.22 o 
  13  20   2       17.02       15.86     14.64 o 
 -13  21   2       11.82        9.76     17.08 o 
 -12  21   2       38.48       26.85     17.08 o 
 -11  21   2       18.86       18.30     15.86 o 
 -10  21   2      746.09      745.57     41.49 o 
  -9  21   2       15.25       24.40     12.20 o 
  -8  21   2      303.75      330.03     21.96 o 
  -7  21   2       21.90       28.03      5.14 o 
  -6  21   2     3393.20     3360.10     81.29 o 
  -5  21   2      106.23      123.11      7.69 o 
  -4  21   2     1308.38     1322.57     22.57 o 
  -3  21   2      119.98      126.03      7.49 o 
  -2  21   2      555.79      520.03     12.64 o 
  -1  21   2       16.49       22.83      3.47 o 
   0  21   2       76.97      123.24     13.42 o 
   1  21   2      359.39      385.05     10.37 o 
   2  21   2        2.17        9.99      3.17 o 
   3  21   2       73.82       73.34      6.02 o 
   4  21   2     4826.98     4713.76     57.96 o 
   5  21   2      125.77      124.83     11.42 o 
   6  21   2     1016.67      973.38     22.77 o 
   7  21   2       20.34       16.75      5.84 o 
   8  21   2      910.46      890.79     23.44 o 
   9  21   2        0.04       -1.22      5.37 o 
  10  21   2      673.64      743.87     23.23 o 
  11  21   2       15.23        4.66      7.26 o 
  12  21   2      220.29      269.42     20.07 o 
  13  21   2        1.76       -8.54     10.98 o 
 -13  22   2       63.21       69.55     23.18 o 
 -12  22   2        1.67       34.17     19.52 o 
 -11  22   2       13.93       15.86     14.64 o 
 -10  22   2     1170.51     1095.78     51.25 o 
  -9  22   2       91.01       82.98     18.30 o 
  -8  22   2     4668.26     4915.09    215.37 o 
  -7  22   2        0.29        0.84      3.95 o 
  -6  22   2        0.84       11.92      4.29 o 
  -5  22   2       11.74        9.91      3.95 o 
  -4  22   2      807.20      806.93     23.21 o 
  -3  22   2      251.57      242.68      9.10 o 
  -2  22   2      710.12      652.69     14.95 o 
  -1  22   2        3.45        2.17      2.70 o 
   0  22   2     5029.45     4936.61     49.70 o 
   1  22   2       17.94       24.51      3.58 o 
   2  22   2     2335.54     2223.87     26.82 o 
   3  22   2       29.02       32.67      4.14 o 
   4  22   2       31.22       80.51      8.64 o 
   5  22   2      310.80      341.98     31.71 o 
   6  22   2     2024.75     2078.88     35.39 o 
   7  22   2       25.70       23.59      6.34 o 
   8  22   2      370.63      480.34     21.47 o 
   9  22   2       92.01       72.23      9.38 o 
  10  22   2       24.90       27.66      7.69 o 
  11  22   2        3.13       -6.55      6.55 o 
  12  22   2      197.83      216.02     17.13 o 
  13  22   2       20.55       40.79     17.08 o 
 -13  23   2       12.41      -17.08     17.08 o 
 -12  23   2        7.23       17.08     17.08 o 
 -11  23   2        0.01       -8.54     13.42 o 
 -10  23   2        0.15        4.88     12.20 o 
  -9  23   2       20.71       15.86     12.20 o 
  -8  23   2      923.81      987.17     45.15 o 
  -7  23   2       34.97       40.19      7.21 o 
  -6  23   2     1541.85     1553.70     27.00 o 
  -5  23   2       21.82       24.26      4.83 o 
  -4  23   2        0.19        4.06      3.38 o 
  -3  23   2        0.30        1.60      3.23 o 
  -2  23   2       33.83       23.88      3.79 o 
  -1  23   2      140.26      137.58      7.15 o 
   0  23   2       68.97       95.93     12.77 o 
   1  23   2       99.67       98.03      5.94 o 
   2  23   2     1590.98     1709.91     22.60 o 
   3  23   2       29.65       27.71      3.93 o 
   4  23   2      486.44      430.56     14.31 o 
   5  23   2      762.33      728.34     19.20 o 
   6  23   2      524.51      463.97     15.93 o 
   7  23   2       97.92      118.74     10.79 o 
   8  23   2     2400.95     2147.85     38.86 o 
   9  23   2       79.68       93.35     10.50 o 
  10  23   2      331.33      313.50     18.07 o 
  11  23   2       34.52       30.22      9.85 o 
  12  23   2      230.13      220.22     17.37 o 
  13  23   2       12.84      -14.64     17.08 o 
 -12  24   2       11.45       10.98     15.86 o 
 -11  24   2        8.24        4.88     15.86 o 
 -10  24   2       21.06        7.32     14.64 o 
  -9  24   2        2.36       10.98     12.20 o 
  -8  24   2        1.13        9.76      9.76 o 
  -7  24   2        6.47        0.81      4.23 o 
  -6  24   2      527.87      501.15     14.58 o 
  -5  24   2       96.95       90.69     17.35 o 
  -4  24   2      604.51      606.51     15.13 o 
  -3  24   2      105.78       97.05      7.43 o 
  -2  24   2       18.96       30.51      6.43 o 
  -1  24   2       26.37       27.75      4.40 o 
   0  24   2        0.65        6.58      3.17 o 
   1  24   2       75.10       90.70      7.57 o 
   2  24   2      247.83      360.80     12.68 o 
   3  24   2       27.39       30.78      5.64 o 
   4  24   2        3.70       22.80      5.37 o 
   5  24   2      395.34      433.82     15.25 o 
   6  24   2       37.33       52.26      7.49 o 
   7  24   2      238.82      246.85     14.09 o 
   8  24   2       42.00       18.35      8.93 o 
   9  24   2      119.19      120.17     11.35 o 
  10  24   2       67.99       84.89     10.52 o 
  11  24   2       62.65       63.21     10.93 o 
  12  24   2        9.78       11.63     13.09 o 
 -12  25   2        9.18        7.32     14.64 o 
 -11  25   2       20.48        3.66     15.86 o 
 -10  25   2      116.73      109.82     23.18 o 
  -9  25   2       29.27       24.40     14.64 o 
  -8  25   2     1240.97     1219.02     51.25 o 
  -7  25   2       18.19        6.10      9.76 o 
  -6  25   2      204.48      187.90     10.86 o 
  -5  25   2       13.97       16.96      4.43 o 
  -4  25   2      776.87      784.42     22.68 o 
  -3  25   2       51.06       43.94      4.95 o 
  -2  25   2     5016.13     4792.28     49.06 o 
  -1  25   2       31.03       33.86      4.47 o 
   0  25   2      203.89      232.10      8.98 o 
   1  25   2        9.83        6.83      4.44 o 
   2  25   2      142.16      213.74     16.38 o 
   3  25   2      367.77      371.02     24.43 o 
   4  25   2     1617.82     1638.32     29.82 o 
   5  25   2      230.41      234.27     17.54 o 
   6  25   2       75.09       93.70      9.55 o 
   7  25   2        2.03        1.96      4.96 o 
   8  25   2     1209.91     1156.58     28.13 o 
   9  25   2       58.75       71.33      9.61 o 
  10  25   2     1037.50      988.43     28.16 o 
  11  25   2        0.34       -5.96      7.26 o 
  12  25   2       54.32       87.66     17.69 o 
 -12  26   2     1259.72     1245.87     61.01 o 
 -11  26   2        0.14       -3.66     15.86 o 
 -10  26   2     1288.60     1381.31     61.01 o 
  -9  26   2       32.11       20.74     15.86 o 
  -8  26   2      157.05      162.29     23.18 o 
  -7  26   2      115.54       98.84     18.30 o 
  -6  26   2       95.90      142.94      9.61 o 
  -5  26   2       86.46       89.54      7.85 o 
  -4  26   2        1.33       28.07      9.76 o 
  -3  26   2      355.16      338.68     13.91 o 
  -2  26   2     3453.17     3398.16     45.26 o 
  -1  26   2       54.63       58.14      5.44 o 
   0  26   2     2596.36     2483.07     30.62 o 
   1  26   2        0.20        0.29      2.86 o 
   2  26   2     4107.26     3869.81     48.26 o 
   3  26   2      205.20      187.10     11.02 o 
   4  26   2        4.51        3.97      4.43 o 
   5  26   2       53.14       71.06      8.14 o 
   6  26   2     3829.87     3668.99     53.48 o 
   7  26   2       15.25        6.16      5.55 o 
   8  26   2     1269.17     1182.54     28.58 o 
   9  26   2       18.56        4.04      6.46 o 
  10  26   2       14.35       26.21      8.40 o 
  11  26   2        0.54        4.64      8.34 o 
  12  26   2      815.03      837.52     33.62 o 
 -12  27   2      111.38      172.05     29.29 o 
 -11  27   2        0.62       -9.76     14.64 o 
 -10  27   2       96.30       85.42     20.74 o 
  -9  27   2       20.69       10.98     13.42 o 
  -8  27   2      231.69      250.15     28.07 o 
  -7  27   2        2.70       -7.32      7.32 o 
  -6  27   2      301.56      253.21     16.25 o 
  -5  27   2      124.33      114.22      8.85 o 
  -4  27   2     6160.32     6106.46    140.37 o 
  -3  27   2      149.99      134.48      7.90 o 
  -2  27   2      476.54      492.33     12.42 o 
  -1  27   2      216.03      215.30      8.62 o 
   0  27   2      674.22      688.65     14.57 o 
   1  27   2       64.80       67.85      6.16 o 
   2  27   2       21.48       37.72      7.30 o 
   3  27   2      271.77      268.83     11.73 o 
   4  27   2       53.57       68.93      8.77 o 
   5  27   2      157.08      150.91     11.49 o 
   6  27   2      197.59      178.79     12.40 o 
   7  27   2       61.40       61.65      8.90 o 
   8  27   2       29.25       24.40      7.05 o 
   9  27   2       15.58        7.16      7.52 o 
  10  27   2     1194.89     1244.49     32.35 o 
  11  27   2       42.63       30.22      9.70 o 
  12  27   2      705.25      910.30     47.59 o 
 -11  28   2        0.01        7.32     15.86 o 
 -10  28   2       21.75       29.29     15.86 o 
  -9  28   2       21.02       14.64     14.64 o 
  -8  28   2      931.22      888.33     46.37 o 
  -7  28   2       30.60       23.18     12.20 o 
  -6  28   2       33.02       36.04      6.74 o 
  -5  28   2       86.21      101.51      9.05 o 
  -4  28   2     1707.89     1755.89     52.66 o 
  -3  28   2        7.78       14.59      4.33 o 
  -2  28   2      513.03      507.25     12.87 o 
  -1  28   2      207.69      225.07     13.01 o 
   0  28   2       36.75       49.69      5.32 o 
   1  28   2        0.43       -0.83      3.31 o 
   2  28   2      379.20      435.38     12.93 o 
   3  28   2       91.78      100.87      9.97 o 
   4  28   2     1229.38     1149.56     43.74 o 
   5  28   2       17.91       18.06      6.08 o 
   6  28   2        8.76       17.52      6.72 o 
   7  28   2       66.03       63.97      8.67 o 
   8  28   2      589.92      606.37     20.87 o 
   9  28   2       88.05       88.54     20.01 o 
  10  28   2      341.14      392.19     20.21 o 
  11  28   2       13.21       -6.41     20.35 o 
 -11  29   2       21.38        7.93     17.69 o 
 -10  29   2      119.46       91.52     23.18 o 
  -9  29   2        0.03        4.88     14.64 o 
  -8  29   2     1630.14     1672.95     64.67 o 
  -7  29   2        4.55        9.76     10.98 o 
  -6  29   2     4460.49     4512.60    120.19 o 
  -5  29   2       37.91       42.57      5.78 o 
  -4  29   2      590.48      596.09     27.83 o 
  -3  29   2       89.27      104.28      7.35 o 
  -2  29   2        1.04       18.21      4.20 o 
  -1  29   2       95.83      115.53      7.61 o 
   0  29   2      730.09      688.88     14.92 o 
   1  29   2       83.86       90.66      6.95 o 
   2  29   2     2939.79     2690.58     41.09 o 
   3  29   2      232.54      236.66     13.14 o 
   4  29   2      197.56      174.98     11.94 o 
   5  29   2      224.62      219.22     13.39 o 
   6  29   2        3.04       42.51      7.96 o 
   7  29   2      170.53      173.83     18.25 o 
   8  29   2      628.85      625.81     21.82 o 
   9  29   2        8.58        3.03      7.34 o 
  10  29   2      605.80      647.17     38.44 o 
  11  29   2       10.53       11.17     14.03 o 
 -11  30   2        5.30        3.05     17.69 o 
 -10  30   2      190.00      196.91     21.13 o 
  -9  30   2       23.49       23.59     11.62 o 
  -8  30   2       19.36       25.53     29.90 o 
  -7  30   2        0.81        1.16      8.16 o 
  -6  30   2     1118.89     1197.90     35.38 o 
  -5  30   2        6.53       -3.04      6.51 o 
  -4  30   2       46.80       68.31      8.28 o 
  -3  30   2       85.69       80.81      6.81 o 
  -2  30   2     1108.00     1081.91     22.54 o 
  -1  30   2      159.34      171.24      9.15 o 
   0  30   2     1088.23     1088.42     19.47 o 
   1  30   2       20.47       17.84      4.29 o 
   2  30   2      471.27      480.82     15.96 o 
   3  30   2       66.33       65.84      8.20 o 
   4  30   2       11.84       53.08     12.22 o 
   5  30   2      174.37      142.39     11.64 o 
   6  30   2     1503.67     1444.36     43.33 o 
   7  30   2      111.81       99.13     10.93 o 
   8  30   2      264.90      316.11     18.02 o 
   9  30   2       16.04       16.23      7.69 o 
  10  30   2      285.58      326.69     19.85 o 
  11  30   2       81.28       97.62     19.52 o 
 -11  31   2        7.28      -13.42     13.42 o 
 -10  31   2      763.85      778.91     59.79 o 
  -9  31   2        2.64        6.71     11.22 o 
  -8  31   2       24.06       44.54     12.94 o 
  -7  31   2       72.47       79.85     13.72 o 
  -6  31   2      269.66      273.03     19.85 o 
  -5  31   2        6.35        2.59      5.29 o 
  -4  31   2       52.74       66.39      6.54 o 
  -3  31   2       36.87       39.06      5.31 o 
  -2  31   2      308.70      388.09     12.16 o 
  -1  31   2      231.11      259.60     13.65 o 
   0  31   2        0.01       14.12      4.33 o 
   1  31   2       10.25       10.49      3.88 o 
   2  31   2      720.25      607.88     17.84 o 
   3  31   2        3.18        4.88      4.83 o 
   4  31   2     3775.67     3452.57     51.61 o 
   5  31   2        7.28       15.34      6.41 o 
   6  31   2      182.87      137.05     11.94 o 
   7  31   2       99.29       82.33     10.27 o 
   8  31   2        9.97        0.89      6.76 o 
   9  31   2       80.68      101.91     12.12 o 
  10  31   2       56.88       42.15     10.77 o 
  11  31   2       20.06       26.85     10.98 o 
 -10  32   2       33.78        5.29     11.62 o 
  -9  32   2       33.33       18.22     12.86 o 
  -8  32   2        5.50      -10.19     10.37 o 
  -7  32   2       46.62       59.54     11.99 o 
  -6  32   2       98.92       96.30     13.35 o 
  -5  32   2        0.01       -4.69      6.37 o 
  -4  32   2     1131.30     1096.17     34.70 o 
  -3  32   2      166.24      167.16      9.57 o 
  -2  32   2     2268.41     2327.14     52.66 o 
  -1  32   2      531.71      545.14     14.44 o 
   1  32   2      210.09      195.51     11.10 o 
   2  32   2       64.98       81.16      8.61 o 
   3  32   2        0.77       -2.61      5.14 o 
   4  32   2     1654.02     1662.57     33.31 o 
   5  32   2      218.98      193.81     13.81 o 
   6  32   2       50.68       47.45      9.46 o 
   7  32   2       61.97       49.98     11.78 o 
   8  32   2      428.46      423.08     19.56 o 
   9  32   2       10.13       19.02      8.30 o 
  10  32   2      218.04      187.47     16.11 o 
 -10  33   2      119.05      144.72     21.35 o 
  -9  33   2        7.23        8.54     11.22 o 
  -8  33   2      251.23      259.27     22.43 o 
  -7  33   2        1.86       -8.12      8.12 o 
  -6  33   2     1261.21     1311.24     89.69 o 
  -5  33   2        2.11       -1.45      6.74 o 
  -4  33   2      589.95      668.73     18.32 o 
  -3  33   2      258.76      237.65     10.90 o 
  -2  33   2      512.34      521.29     14.26 o 
  -1  33   2      179.21      183.71     11.62 o 
   0  33   2     3599.47     3419.29     54.65 o 
   1  33   2       49.04       45.94      9.68 o 
   2  33   2      331.76      379.39     14.79 o 
   3  33   2       84.53       64.09      9.93 o 
   4  33   2      831.15      868.29     23.69 o 
   5  33   2       37.77       43.16      7.98 o 
   6  33   2      417.71      384.06     17.01 o 
   7  33   2       53.99       51.90      9.10 o 
   8  33   2       63.85       85.67     11.41 o 
   9  33   2        0.70       -0.19      8.10 o 
  10  33   2       37.76       53.69     14.64 o 
  -9  34   2        2.86        5.56     10.76 o 
  -8  34   2       34.93       38.88     12.86 o 
  -7  34   2       10.58        0.24      8.12 o 
  -6  34   2       55.86       79.57     12.86 o 
  -5  34   2       10.02        6.78      7.62 o 
  -4  34   2     2459.63     2422.05     67.56 o 
  -3  34   2      104.28      105.15     10.57 o 
  -2  34   2       82.75       87.58      7.61 o 
  -1  34   2      523.20      536.39     15.15 o 
   0  34   2       37.40       96.53      7.46 o 
   1  34   2        5.29       -0.38      4.83 o 
   2  34   2      894.57      944.02     23.95 o 
   3  34   2       16.26        1.64      7.00 o 
   4  34   2      407.22      378.75     18.23 o 
   5  34   2      206.79      216.59     31.78 o 
   6  34   2        3.47       20.50      7.49 o 
   7  34   2        1.83       -7.78      7.78 o 
   8  34   2      152.73      160.09     14.66 o 
   9  34   2       37.82       27.29      9.19 o 
  10  34   2     2236.33     2584.47     84.20 o 
  -9  35   2       19.81        8.17     11.12 o 
  -8  35   2      329.67      386.15     27.17 o 
  -7  35   2       59.05       70.79     18.91 o 
  -6  35   2      137.33      143.38     15.53 o 
  -5  35   2      146.63      168.05     16.33 o 
  -4  35   2        0.01        8.18      7.00 o 
  -3  35   2      236.75      229.69     11.67 o 
  -2  35   2       65.12       87.81      7.69 o 
  -1  35   2       93.63      100.88      8.35 o 
   0  35   2      880.96      851.32     18.54 o 
   1  35   2       84.81       87.98     11.53 o 
   2  35   2      202.64      201.16     13.35 o 
   3  35   2       88.78       90.17      9.81 o 
   4  35   2      194.09      154.72     15.76 o 
   5  35   2        1.39        7.47      5.90 o 
   6  35   2      208.03      212.99     15.47 o 
   7  35   2        0.87        0.88      7.27 o 
   8  35   2      312.21      295.81     27.78 o 
   9  35   2       82.90      106.54     15.12 o 
  -9  36   2       17.15       10.98     12.08 o 
  -8  36   2       91.83       78.21     16.47 o 
  -7  36   2       10.59        4.77     11.59 o 
  -6  36   2     2794.76     2856.21    197.07 o 
  -5  36   2      203.04      191.30     18.06 o 
  -4  36   2      454.61      456.26     30.22 o 
  -3  36   2        3.54       10.59      4.76 o 
  -2  36   2      637.97      613.99     16.30 o 
  -1  36   2        2.14       -1.29      4.33 o 
   0  36   2      101.44      128.90      9.07 o 
   1  36   2       79.79       83.59      9.16 o 
   2  36   2       70.03       78.28      9.28 o 
   3  36   2       10.54       15.86      6.01 o 
   4  36   2       87.23      107.58     11.02 o 
   5  36   2       46.11       44.07      8.43 o 
   6  36   2        5.24       26.49      8.22 o 
   7  36   2        1.65       -8.24      8.84 o 
   8  36   2       12.36        9.76      7.50 o 
   9  36   2       24.49       18.30     10.98 o 
  -8  37   2       95.61      103.06     16.33 o 
  -7  37   2       32.14       31.05     11.43 o 
  -6  37   2       39.91       37.83     10.15 o 
  -5  37   2       92.84       92.09     13.42 o 
  -4  37   2      400.44      450.37     24.40 o 
  -3  37   2        0.10       -4.00      5.29 o 
  -2  37   2       69.98       68.84      7.28 o 
  -1  37   2        1.15       -3.79      6.52 o 
   0  37   2      358.31      355.11     21.29 o 
   1  37   2      169.45      177.78     12.64 o 
   2  37   2       11.96       14.75      5.89 o 
   3  37   2      493.43      476.53     20.28 o 
   4  37   2      361.47      371.68     16.60 o 
   5  37   2       38.34       27.49     11.64 o 
   6  37   2     1399.06     1294.58     32.62 o 
   7  37   2        0.02       -3.52      6.56 o 
   8  37   2      508.59      578.38     36.00 o 
   9  37   2        8.85        2.44      7.32 o 
  -8  38   2      114.69      140.51     18.75 o 
  -7  38   2       37.17       32.00     11.43 o 
  -6  38   2      117.29      107.56     18.30 o 
  -5  38   2       35.67       47.32     17.69 o 
  -4  38   2        1.74       13.67      8.50 o 
  -3  38   2       32.32       28.77     11.10 o 
  -2  38   2       28.54       18.19      5.57 o 
  -1  38   2      168.89      177.42     10.80 o 
   0  38   2      160.02      132.95     13.79 o 
   1  38   2      320.11      319.45     15.41 o 
   2  38   2      470.72      395.53     16.88 o 
   3  38   2       16.58       27.74      7.07 o 
   4  38   2      811.92      881.62     25.79 o 
   5  38   2        6.74        9.32      7.07 o 
   6  38   2       35.95       41.90      8.85 o 
   7  38   2       49.25       69.02     11.95 o 
   8  38   2       16.49       37.83     12.20 o 
  -7  39   2        0.79        0.64      9.24 o 
  -6  39   2      140.05      170.16     18.42 o 
  -5  39   2       62.07       54.76     11.99 o 
  -4  39   2      253.90      246.77     19.79 o 
  -3  39   2        0.55       -4.01      6.01 o 
  -2  39   2       36.90       68.22     16.37 o 
  -1  39   2       12.53       24.86      5.89 o 
   0  39   2        1.76        4.98      6.08 o 
   1  39   2      304.64      322.77     18.84 o 
   2  39   2      110.20      133.26     12.12 o 
   3  39   2      274.46      282.69     17.13 o 
   4  39   2        0.39       10.19      6.53 o 
   5  39   2        6.73       18.53      7.61 o 
   6  39   2      453.40      516.96     21.27 o 
   7  39   2        0.04       -7.21      7.21 o 
   8  39   2      406.04      451.49     30.51 o 
  -7  40   2       42.81       64.99     16.47 o 
  -6  40   2      628.60      612.03     34.17 o 
  -5  40   2        3.34       16.13      9.67 o 
  -4  40   2      571.86      608.66     75.65 o 
  -3  40   2       61.63       65.58     13.42 o 
  -2  40   2      705.83      713.20     21.75 o 
  -1  40   2      497.10      456.80     17.53 o 
   0  40   2        1.18       22.23      6.76 o 
   1  40   2      456.16      448.94     18.07 o 
   2  40   2      838.54      869.86     25.34 o 
   3  40   2       85.82       90.15     11.45 o 
   4  40   2       74.72       96.79     11.45 o 
   5  40   2        1.52        3.50      9.24 o 
   6  40   2      213.92      219.82     16.60 o 
   7  40   2       41.70       30.51     10.98 o 
  -6  41   2       15.14       23.09     12.81 o 
  -5  41   2       72.51       67.36     13.35 o 
  -4  41   2      343.45      347.41     24.16 o 
  -3  41   2        0.09        1.63      9.15 o 
  -2  41   2      653.33      730.97     22.22 o 
  -1  41   2        0.07       23.61     14.03 o 
   0  41   2      178.07      203.98     14.52 o 
   1  41   2        1.18       31.84      8.37 o 
   2  41   2       49.62       85.83     10.52 o 
   3  41   2        0.32       -4.57      6.26 o 
   4  41   2      198.63      205.68     15.59 o 
   5  41   2       27.27       28.95      9.28 o 
   6  41   2        7.62        2.85      6.55 o 
   7  41   2        6.21       -6.10      6.10 o 
  -6  42   2        2.39       21.96     17.08 o 
  -5  42   2       30.99       30.37     12.81 o 
  -4  42   2       19.79       41.47     16.47 o 
  -3  42   2      207.84      249.58     20.26 o 
  -2  42   2       93.97      146.19     12.64 o 
  -1  42   2      183.60      152.99     19.52 o 
   0  42   2      187.16      184.46     14.28 o 
   1  42   2      388.09      366.11     17.68 o 
   2  42   2      246.59      283.41     17.84 o 
   3  42   2        9.78       14.10      7.07 o 
   4  42   2      285.21      337.41     19.90 o 
   5  42   2       18.35        7.57     10.87 o 
   6  42   2      218.40      266.01     28.07 o 
  -5  43   2       55.24       46.37     18.30 o 
  -4  43   2     1276.71     1333.88     43.32 o 
  -3  43   2       26.12       48.13     16.47 o 
  -2  43   2      424.52      358.75     34.17 o 
  -1  43   2        6.11        6.71     15.25 o 
   0  43   2      140.54      189.61     32.34 o 
   1  43   2       88.39       83.65     10.59 o 
   2  43   2      106.50      129.48     19.53 o 
   3  43   2        7.06        8.64      6.76 o 
   4  43   2      440.83      537.93     26.70 o 
   5  43   2       26.57       26.26     14.64 o 
  -5  44   2        4.31      -18.30     18.30 o 
  -4  44   2        7.84       76.88     19.52 o 
  -3  44   2        8.17       17.59     10.25 o 
  -2  44   2      273.67      240.39     29.29 o 
  -1  44   2       12.92       13.00      9.67 o 
   0  44   2      202.47      232.03     19.79 o 
   1  44   2        4.59        9.69      6.41 o 
   2  44   2      132.17      170.51     14.28 o 
   3  44   2       38.29       37.76      8.61 o 
   4  44   2       12.28        3.92      7.38 o 
  -4  45   2      212.58      236.73     31.73 o 
  -2  45   2       38.61       39.05     14.64 o 
  -1  45   2        2.08       10.17      9.76 o 
   0  45   2        2.48        4.33      8.50 o 
   1  45   2       35.62       36.12     10.55 o 
   2  45   2       14.87       30.43     19.83 o 
   3  45   2       89.60       62.35     10.55 o 
   0  46   2       16.88        9.76     14.64 o 
   1  46   2       88.04      100.06     23.18 o 
   2  46   2       34.25        9.76      9.76 o 
   0  47   2       17.59        1.22     21.96 o 
 -13   1   3       58.77       46.37     17.08 o 
 -12   1   3       76.76       80.21     11.72 o 
 -11   1   3       44.05       47.16      6.54 o 
 -10   1   3      504.28      476.36     13.26 o 
  -9   1   3       50.68       54.25      5.81 o 
  -8   1   3     1248.07     1399.81     21.16 o 
  -7   1   3     1122.28     1186.42     17.92 o 
  -6   1   3    22823.54    24694.00    197.82 o 
  -5   1   3      732.27      688.91     11.59 o 
  -4   1   3       54.62       39.72      3.19 o 
  -3   1   3      209.44      224.01      4.95 o 
  -2   1   3    10531.49    10773.46     85.97 o 
  -1   1   3      158.05      162.67      5.04 o 
   0   1   3     8075.63     8610.21     69.40 o 
   1   1   3        0.09       -1.23      1.23 o 
   2   1   3       25.45       26.67      2.23 o 
   3   1   3      150.54      132.05      4.76 o 
   4   1   3     5927.08     6598.45     65.17 o 
   5   1   3       73.69       74.88      6.15 o 
   6   1   3     1510.43     1564.55     28.00 o 
   7   1   3      188.41      183.28      7.22 o 
   8   1   3       92.14       84.20     15.86 o 
   9   1   3       19.17       15.86     10.98 o 
  10   1   3     1198.61     1116.51     33.21 o 
  11   1   3        6.30       -1.22      8.54 o 
  12   1   3      935.22      905.89     32.35 o 
  13   1   3       26.26       19.42      9.89 o 
  14   1   3       63.23       93.78     16.81 o 
 -13   2   3      224.70      280.66     29.29 o 
 -12   2   3      261.42      275.33     15.02 o 
 -11   2   3      184.14      185.78     10.37 o 
 -10   2   3      556.18      533.66     14.29 o 
  -9   2   3        1.11       -1.46      4.76 o 
  -8   2   3     7793.78     7655.94     71.34 o 
  -7   2   3      165.80      167.63      8.76 o 
  -6   2   3       21.97       18.77      3.70 o 
  -5   2   3       19.01       18.93      2.70 o 
  -4   2   3     5330.42     5212.31     52.96 o 
  -3   2   3        0.16       -1.44      1.44 o 
  -2   2   3     1246.17     1436.45     19.79 o 
  -1   2   3       52.15       55.80      2.42 o 
   0   2   3     5772.29     6121.51     50.63 o 
   1   2   3        6.73        7.38      1.44 o 
   2   2   3       88.05      105.05      3.79 o 
   3   2   3       58.46       60.58      5.81 o 
   4   2   3    14464.74    15297.85    123.65 o 
   5   2   3        0.42        0.31      1.75 o 
   6   2   3     1562.03     1509.64     21.27 o 
   7   2   3       63.57       80.52      5.13 o 
   8   2   3     1676.50     1475.81     34.96 o 
   9   2   3       11.19       11.59      6.90 o 
  10   2   3       23.45       16.12      8.16 o 
  11   2   3       18.26       17.78      8.79 o 
  12   2   3      777.16      726.04     41.49 o 
  13   2   3       26.91       36.89     12.20 o 
  14   2   3      229.98      252.15     22.85 o 
 -13   3   3       50.05       78.10     18.30 o 
 -12   3   3       15.62       18.91      9.49 o 
 -11   3   3       88.89       91.59      9.16 o 
 -10   3   3      875.94      825.77     18.40 o 
  -9   3   3       29.24       28.53      4.77 o 
  -8   3   3      243.27      246.81      9.51 o 
  -7   3   3        2.33       -0.33      3.97 o 
  -6   3   3     2584.72     2596.12     28.88 o 
  -5   3   3        0.41        1.58      2.14 o 
  -4   3   3      111.98      143.71      6.44 o 
  -3   3   3        0.23       -0.75      1.41 o 
  -2   3   3      205.99      167.36      8.58 o 
  -1   3   3        0.33        1.46      0.92 o 
   0   3   3      166.38      168.89      4.09 o 
   1   3   3       13.02       13.83      1.60 o 
   2   3   3      185.27      248.26      7.57 o 
   3   3   3        0.82        1.10      1.44 o 
   4   3   3     5739.45     6031.59     82.43 o 
   5   3   3       13.77       14.74      2.48 o 
   6   3   3     1581.87     1607.41     30.29 o 
   7   3   3       14.74        7.32      4.60 o 
   8   3   3      113.82      132.74     10.00 o 
   9   3   3       13.91       21.68      8.54 o 
  10   3   3       88.43       47.10     10.35 o 
  11   3   3        6.62        9.82      8.50 o 
  12   3   3      450.71      427.08     31.73 o 
  13   3   3       42.69       51.90     17.08 o 
  14   3   3      268.16      277.67     24.16 o 
 -13   4   3      259.93      236.73     26.85 o 
 -12   4   3     1047.30     1023.59     30.62 o 
 -11   4   3      250.92      274.50     16.81 o 
 -10   4   3      520.00      491.06     13.40 o 
  -9   4   3       44.08       54.14      7.00 o 
  -8   4   3      225.71      205.30      8.71 o 
  -7   4   3        0.58        0.86      2.86 o 
  -6   4   3     3675.61     4113.69     40.93 o 
  -5   4   3      421.41      455.50      9.28 o 
  -4   4   3     6896.09     8242.14     69.76 o 
  -3   4   3      143.58      146.57      5.55 o 
  -2   4   3     2025.57     2325.43     32.28 o 
  -1   4   3       82.98       79.17      2.55 o 
   0   4   3      392.62      442.97      6.81 o 
   1   4   3       28.91       25.75      2.07 o 
   2   4   3      688.45      778.71      9.99 o 
   3   4   3        9.06        7.20      1.90 o 
   4   4   3      307.70      286.00      7.40 o 
   5   4   3      354.62      351.66      7.56 o 
   6   4   3     1362.22     1400.51     18.23 o 
   7   4   3        6.69        0.20      3.38 o 
   8   4   3      487.85      432.55     19.41 o 
   9   4   3       19.50       20.82      6.74 o 
  10   4   3       26.74       30.51      9.49 o 
  11   4   3        9.18        2.57      7.89 o 
  12   4   3        9.38       -2.32     13.42 o 
  13   4   3       18.29       36.61     15.86 o 
  14   4   3        0.67       18.30     17.08 o 
 -14   5   3       79.40      124.46     25.63 o 
 -13   5   3       23.66       18.30     13.42 o 
 -12   5   3      404.47      396.49     26.24 o 
 -11   5   3      167.98      185.33     11.94 o 
 -10   5   3      195.13      138.61     13.42 o 
  -9   5   3      104.65      115.16      9.16 o 
  -8   5   3       10.66       18.30      4.33 o 
  -7   5   3      132.42      130.01      6.92 o 
  -6   5   3     5394.56     5614.17     52.68 o 
  -5   5   3       23.35       25.90      3.07 o 
  -4   5   3       33.35       26.30      3.07 o 
  -3   5   3       53.14       50.60      2.08 o 
  -2   5   3       45.64       30.07      4.42 o 
  -1   5   3       18.73       19.90      1.75 o 
   0   5   3      731.42      673.46      8.77 o 
   1   5   3       38.95       42.44      2.70 o 
   2   5   3     5824.94     5948.11     50.62 o 
   3   5   3       89.53       93.52      8.50 o 
   4   5   3      299.25      344.57      8.45 o 
   5   5   3       12.12       10.18      1.95 o 
   6   5   3       25.88       56.71      5.37 o 
   7   5   3        4.51        3.14      3.55 o 
   8   5   3        1.05        1.77      4.11 o 
   9   5   3       35.66       40.62      6.26 o 
  10   5   3     2104.85     1976.53     86.64 o 
  11   5   3        9.94        1.67      7.89 o 
  12   5   3        0.10       -9.03      9.76 o 
  13   5   3       35.56       18.84     10.55 o 
  14   5   3      243.60      262.35     34.17 o 
 -14   6   3      297.61      312.38     34.17 o 
 -13   6   3       34.89       13.42     13.42 o 
 -12   6   3      803.15      793.51     28.07 o 
 -11   6   3       48.63       51.90     13.42 o 
 -10   6   3       16.76        9.39      5.09 o 
  -9   6   3      207.40      228.81      9.67 o 
  -8   6   3     4599.37     4648.49     87.36 o 
  -7   6   3      141.48      131.28      6.37 o 
  -6   6   3      648.87      781.20     18.67 o 
  -5   6   3      485.81      558.14     14.79 o 
  -4   6   3    29044.08    33072.33    258.23 o 
  -3   6   3      308.30      311.14      9.69 o 
  -2   6   3     4771.23     4967.24     53.12 o 
  -1   6   3      153.09      160.16      3.61 o 
   0   6   3     3784.03     3832.01     33.99 o 
   1   6   3       49.82       47.51      3.15 o 
   2   6   3    12055.93    12677.15    117.38 o 
   3   6   3      119.61      122.32      9.56 o 
   4   6   3     1997.93     2065.69     28.26 o 
   5   6   3       65.34       50.92      4.93 o 
   6   6   3     1598.41     1703.88     27.04 o 
   7   6   3        8.98       10.83      3.95 o 
   8   6   3      608.92      515.54     18.55 o 
   9   6   3       32.27       29.32      6.34 o 
  10   6   3     1134.34     1026.14     31.89 o 
  11   6   3        3.88       -0.65      6.43 o 
  12   6   3      453.58      456.56     24.11 o 
  13   6   3       35.67       36.15     13.72 o 
  14   6   3      428.77      444.17     42.71 o 
 -14   7   3      120.78      103.72     23.18 o 
 -13   7   3      109.79       97.62     20.74 o 
 -12   7   3       40.33       62.77     12.20 o 
 -11   7   3       19.53       22.29      8.16 o 
 -10   7   3      361.90      331.09     13.35 o 
  -9   7   3      573.63      603.71     15.89 o 
  -8   7   3      528.73      550.23     12.72 o 
  -7   7   3        5.69        8.81      3.02 o 
  -6   7   3     2380.80     2584.20     28.96 o 
  -5   7   3        0.21        4.25      1.94 o 
  -4   7   3    12380.33    15027.81    243.39 o 
  -3   7   3       10.73       11.94      1.13 o 
  -2   7   3     6974.86     7514.68     73.49 o 
  -1   7   3       37.30       40.46      2.42 o 
   0   7   3      203.98      201.74      4.65 o 
   1   7   3        0.03        0.73      1.44 o 
   2   7   3     6900.10     6982.18     58.82 o 
   3   7   3        0.01        0.44      2.29 o 
   4   7   3       63.54       85.56      6.94 o 
   5   7   3        0.83        0.22      3.97 o 
   6   7   3      850.61      869.75     38.90 o 
   7   7   3       67.32       67.25      8.31 o 
   8   7   3      851.20      789.59     19.02 o 
   9   7   3       60.99       59.95      7.26 o 
  10   7   3       50.83       53.82     10.76 o 
  11   7   3       26.66       18.06      8.12 o 
  12   7   3       56.27       60.69     12.86 o 
  13   7   3        0.04       -0.09     11.12 o 
  14   7   3       59.14       80.54     20.74 o 
 -14   8   3       22.22       20.74     18.30 o 
 -13   8   3        8.42        1.22     13.42 o 
 -12   8   3      995.14      841.97     40.27 o 
 -11   8   3        3.15        7.32      6.90 o 
 -10   8   3       27.96       49.58      7.69 o 
  -9   8   3       13.48       16.82      5.14 o 
  -8   8   3       76.53      104.00      9.24 o 
  -7   8   3      187.69      188.79      7.65 o 
  -6   8   3      160.21      116.69      9.16 o 
  -5   8   3        8.93       14.45      3.47 o 
  -4   8   3     1150.16     1076.45     26.30 o 
  -3   8   3       89.47       93.38      3.07 o 
  -2   8   3      217.84      242.91     14.99 o 
  -1   8   3       18.18       16.80      2.29 o 
   0   8   3     2323.39     2677.44     29.33 o 
   1   8   3        4.91        5.83      1.60 o 
   2   8   3      977.08     1088.29     25.92 o 
   3   8   3       50.44       53.14      4.43 o 
   4   8   3       69.29      111.58      6.78 o 
   5   8   3        3.46        6.01      3.00 o 
   6   8   3     1541.59     1629.23     49.52 o 
   7   8   3      118.47      111.68      8.20 o 
   8   8   3      111.97      132.22      9.50 o 
   9   8   3       51.82       38.20      6.78 o 
  10   8   3      410.31      433.68     21.13 o 
  11   8   3        9.79       -1.08      7.62 o 
  12   8   3       72.45       73.23     13.72 o 
  13   8   3       28.73       36.20     12.86 o 
 -14   9   3      297.23      328.24     35.39 o 
 -13   9   3       60.59       69.55     18.30 o 
 -12   9   3      515.13      508.84     32.95 o 
 -11   9   3        1.04        8.33      7.30 o 
 -10   9   3     6951.48     6898.35     98.72 o 
  -9   9   3      649.89      635.36     37.30 o 
  -8   9   3     2046.04     2121.34     71.17 o 
  -7   9   3       23.25       31.45      3.79 o 
  -6   9   3      678.45      554.95     11.27 o 
  -5   9   3        0.88       -1.45      1.75 o 
  -4   9   3     2236.61     2405.60     38.04 o 
  -3   9   3       98.37      100.41      5.91 o 
  -2   9   3    19260.61    20224.39    217.91 o 
  -1   9   3      430.74      444.69      8.08 o 
   0   9   3       16.71       16.80      2.29 o 
   1   9   3       88.79       87.94      4.93 o 
   2   9   3     9099.20     8975.05    118.17 o 
   3   9   3       21.60       17.28      3.23 o 
   4   9   3     1265.01     1193.17     20.14 o 
   5   9   3       85.63       86.33      6.55 o 
   6   9   3     1556.89     1523.41     25.93 o 
   7   9   3       32.29       41.96      6.08 o 
   8   9   3     1072.90     1055.59     23.09 o 
   9   9   3        0.23       -0.18      7.23 o 
  10   9   3      187.24      220.29     29.49 o 
  11   9   3      256.79      256.16     42.71 o 
  12   9   3      203.98      175.66     18.54 o 
  13   9   3       29.88       30.64     11.99 o 
 -14  10   3      409.42      405.12     39.05 o 
 -13  10   3       62.45       62.23     18.30 o 
 -12  10   3      915.44      860.27     42.71 o 
 -11  10   3       25.67       13.69      7.62 o 
 -10  10   3     3996.80     3949.46     78.10 o 
  -9  10   3       93.41       92.48      9.55 o 
  -8  10   3      929.45      952.56     31.82 o 
  -7  10   3        0.04       -2.17      4.09 o 
  -6  10   3      927.80     1091.81     23.69 o 
  -5  10   3      208.88      204.53      6.28 o 
  -4  10   3      375.13      348.76      7.43 o 
  -3  10   3      199.15      196.64      5.46 o 
  -2  10   3      957.56     1051.49     15.32 o 
  -1  10   3       15.34       19.24      2.32 o 
   0  10   3      135.77       94.39      5.85 o 
   1  10   3       27.03       28.68      3.23 o 
   2  10   3      228.70      246.41     10.66 o 
   3  10   3       76.75       75.10      5.55 o 
   4  10   3     3805.97     4054.15     47.86 o 
   5  10   3        0.14       -1.63      2.82 o 
   6  10   3      155.47      134.14      8.61 o 
   7  10   3      311.44      323.05     12.35 o 
   8  10   3       24.34        8.54      4.93 o 
   9  10   3        2.48        0.36      4.29 o 
  10  10   3      553.64      576.10     18.72 o 
  11  10   3        2.26       11.47     12.81 o 
  12  10   3     1286.97     1177.46     59.18 o 
  13  10   3        0.03       -1.73      9.93 o 
 -15  11   3        1.02      -29.29     29.29 o 
 -14  11   3       53.66       47.59     20.74 o 
 -13  11   3      270.16      263.57     30.51 o 
 -12  11   3       49.74       64.67     18.30 o 
 -11  11   3       24.97       33.50      8.50 o 
 -10  11   3      600.81      556.53     21.52 o 
  -9  11   3       56.02       38.22      6.07 o 
  -8  11   3      432.68      463.29     17.45 o 
  -7  11   3       54.35       56.16      5.55 o 
  -6  11   3      210.36      209.91      7.69 o 
  -5  11   3        0.09       -2.95      4.44 o 
  -4  11   3      140.28      119.17      5.08 o 
  -3  11   3       15.49       10.97      1.95 o 
  -2  11   3     1369.38     1796.08     54.33 o 
  -1  11   3      531.43      521.45      9.87 o 
   0  11   3      345.79      349.50     12.78 o 
   1  11   3       16.70       15.54      2.82 o 
   2  11   3     2556.81     2789.33     27.44 o 
   3  11   3      163.45      175.64      9.22 o 
   4  11   3     1899.71     2061.06     33.67 o 
   5  11   3        5.97        6.51      3.52 o 
   6  11   3      987.97     1078.94     21.48 o 
   7  11   3       38.76       32.28      6.20 o 
   8  11   3      527.01      468.95     22.92 o 
   9  11   3       10.03        8.43      5.37 o 
  10  11   3      612.73      582.95     20.21 o 
  11  11   3        4.63        5.56      7.62 o 
  12  11   3        1.52       15.13     10.15 o 
  13  11   3        0.03       -9.02     13.42 o 
 -15  12   3       17.78      -10.98     30.51 o 
 -14  12   3       13.23        9.76     18.30 o 
 -13  12   3       25.81       23.18     15.86 o 
 -12  12   3       15.17       31.73     15.86 o 
 -11  12   3       78.49       77.67     11.62 o 
 -10  12   3     1182.89     1171.08     62.23 o 
  -9  12   3      111.63      108.71     11.62 o 
  -8  12   3      693.52      695.42     16.79 o 
  -7  12   3        0.03       -0.19      3.23 o 
  -6  12   3        0.57        6.60      7.65 o 
  -5  12   3      126.61      119.07      7.02 o 
  -4  12   3    10798.69    11160.22    131.42 o 
  -3  12   3      371.21      362.83      8.13 o 
  -2  12   3     7136.50     8179.55    214.15 o 
  -1  12   3       18.01       20.60      2.91 o 
   0  12   3      201.30      254.86      7.18 o 
   1  12   3      194.52      188.77      6.78 o 
   2  12   3     1638.23     1578.30     17.89 o 
   3  12   3        0.53       -0.49      2.51 o 
   4  12   3     1798.99     1685.61     47.63 o 
   5  12   3      268.10      274.62     10.03 o 
   6  12   3      717.54      771.73     28.06 o 
   7  12   3       16.70       12.45      6.85 o 
   8  12   3     3180.24     3132.09     45.87 o 
   9  12   3        1.83        1.84      5.32 o 
  10  12   3      947.00      961.13     24.72 o 
  11  12   3      179.99      172.67     21.96 o 
  12  12   3       20.97       24.06     12.20 o 
  13  12   3       12.15       22.24     11.43 o 
 -15  13   3       57.00       14.64     35.39 o 
 -14  13   3      444.79      434.41     40.27 o 
 -13  13   3       16.25       12.20     14.64 o 
 -12  13   3      317.03      413.66     32.95 o 
 -11  13   3      173.48      151.31     21.96 o 
 -10  13   3     1788.72     1708.77     48.20 o 
  -9  13   3       21.08       18.52      7.30 o 
  -8  13   3      530.04      611.35     34.80 o 
  -7  13   3        2.16       -3.00      3.00 o 
  -6  13   3     1907.64     2035.18     39.36 o 
  -5  13   3       37.80       27.50      3.80 o 
  -4  13   3      826.96      937.84     33.82 o 
  -3  13   3        1.30        4.05      2.06 o 
  -2  13   3    13510.29    14049.57    164.58 o 
  -1  13   3       79.27       65.42      4.43 o 
   0  13   3     3302.77     3489.36     47.84 o 
   1  13   3      137.44      134.77      6.46 o 
   2  13   3      346.85      562.58      9.51 o 
   3  13   3        5.73        5.49      3.00 o 
   4  13   3     3500.47     3705.53     45.53 o 
   5  13   3      160.31      162.99      9.10 o 
   6  13   3     4047.47     3896.59     89.94 o 
   7  13   3       23.74       21.68      5.64 o 
   8  13   3     1873.29     1814.50     32.51 o 
   9  13   3      231.75      211.33     12.83 o 
  10  13   3      236.70      258.67     14.54 o 
  11  13   3        0.87       -2.52      6.74 o 
  12  13   3      258.60      255.43     22.76 o 
  13  13   3        7.81       -0.41      9.93 o 
 -14  14   3      556.68      511.28     39.05 o 
 -13  14   3       20.69       -6.10     13.42 o 
 -12  14   3        1.58        0.00     13.42 o 
 -11  14   3      119.78      130.57     21.96 o 
 -10  14   3      139.42      114.73     12.31 o 
  -9  14   3       18.46       15.25      6.90 o 
  -8  14   3     2913.18     3179.16     82.36 o 
  -7  14   3       19.72       21.65      4.43 o 
  -6  14   3      298.37      311.59     11.03 o 
  -5  14   3        0.03       -3.88      3.88 o 
  -4  14   3        8.84        7.53      2.64 o 
  -3  14   3        0.90        1.22      1.87 o 
  -2  14   3      653.01      801.08     30.06 o 
  -1  14   3       66.06       63.67      4.29 o 
   0  14   3     2916.09     2936.52     38.97 o 
   1  14   3      629.62      596.42     12.43 o 
   2  14   3      699.63      775.94     11.38 o 
   3  14   3       65.28       76.52      5.84 o 
   4  14   3      745.56      632.82     15.25 o 
   5  14   3        4.21        4.79      3.23 o 
   6  14   3       86.69       60.57      7.05 o 
   7  14   3        0.93       -3.17      5.64 o 
   8  14   3      390.15      451.83     28.55 o 
   9  14   3       67.21       81.83      8.79 o 
  10  14   3       39.78       34.47      7.43 o 
  11  14   3        1.35       16.21      6.78 o 
  12  14   3       53.32       35.82     11.99 o 
  13  14   3       43.63       37.87     12.60 o 
 -14  15   3      242.57      285.54     35.39 o 
 -13  15   3       14.34       34.17     17.08 o 
 -12  15   3      395.10      429.52     34.17 o 
 -11  15   3        0.09       -9.76      9.76 o 
 -10  15   3      165.48      163.51     14.59 o 
  -9  15   3       50.86       60.21     14.03 o 
  -8  15   3     2358.16     2200.96     54.91 o 
  -7  15   3       42.97       44.95      5.75 o 
  -6  15   3      206.49      208.71      8.42 o 
  -5  15   3        5.08        1.79      2.72 o 
  -4  15   3     1552.78     1741.51     24.40 o 
  -3  15   3      233.61      220.91     12.09 o 
  -2  15   3     3368.50     3526.06     71.43 o 
  -1  15   3       28.94       21.63      3.38 o 
   0  15   3      150.66      104.24      9.08 o 
   1  15   3      186.89      235.88     14.00 o 
   2  15   3     1130.36     1249.60     16.19 o 
   3  15   3        2.18        1.31      3.00 o 
   4  15   3        8.67       11.82      5.27 o 
   5  15   3        4.22        4.23      3.72 o 
   6  15   3     2578.25     2450.57     37.30 o 
   7  15   3        3.55        3.25      4.93 o 
   8  15   3      814.94      729.43     19.93 o 
   9  15   3      110.69      108.46     10.22 o 
  10  15   3      205.82      225.80     14.48 o 
  11  15   3        4.58        6.56      6.55 o 
  12  15   3      375.66      392.69     43.93 o 
  13  15   3       21.09       11.85     11.71 o 
 -14  16   3        0.01        7.32     17.08 o 
 -13  16   3       15.62       10.98     15.86 o 
 -12  16   3     2099.46     2106.13     73.21 o 
 -11  16   3      168.24      157.41     24.40 o 
 -10  16   3      430.57      425.01     19.79 o 
  -9  16   3       18.30        6.10      6.90 o 
  -8  16   3     4785.76     4834.73     74.07 o 
  -7  16   3       58.50       65.28      8.20 o 
  -6  16   3     4382.00     4454.00     91.78 o 
  -5  16   3       61.69       62.36      5.17 o 
  -4  16   3    22755.89    22852.59    353.20 o 
  -3  16   3      227.15      232.07      7.69 o 
  -2  16   3     2753.18     2888.11     68.98 o 
  -1  16   3       99.69       96.48      5.33 o 
   0  16   3     2353.98     2130.21     28.39 o 
   1  16   3     1562.19     1567.61     30.11 o 
   2  16   3     4879.66     5026.62     43.03 o 
   3  16   3        8.51       11.78      3.35 o 
   4  16   3     1111.04      911.76     24.39 o 
   5  16   3       29.51       25.52      5.14 o 
   6  16   3      402.05      380.64     20.12 o 
   7  16   3        0.68        0.00      5.18 o 
   8  16   3     1085.42     1170.35     26.18 o 
   9  16   3        0.02        3.61      5.14 o 
  10  16   3       85.81       81.37      9.86 o 
  11  16   3       54.93       46.07     10.71 o 
  12  16   3        9.20        1.92     12.20 o 
  13  16   3        1.75       32.95     15.86 o 
 -14  17   3      616.10      633.30     45.15 o 
 -13  17   3        0.82       14.64     15.86 o 
 -12  17   3       11.18       42.71     17.08 o 
 -11  17   3        3.59       -2.44     12.20 o 
 -10  17   3      402.37      442.95     30.51 o 
  -9  17   3       48.05       37.83      8.50 o 
  -8  17   3        5.79       10.74      6.43 o 
  -7  17   3       43.62       52.23      6.26 o 
  -6  17   3     5908.41     6151.46    127.47 o 
  -5  17   3      627.17      659.38     14.54 o 
  -4  17   3      460.56      465.37     11.25 o 
  -3  17   3      294.78      266.29      8.42 o 
  -2  17   3     4731.78     4400.18     60.97 o 
  -1  17   3       34.59       21.64      3.23 o 
   0  17   3     2223.20     2392.89     41.13 o 
   1  17   3       55.42       70.09      4.47 o 
   2  17   3      309.04      451.72     11.62 o 
   3  17   3        4.14        0.51      1.89 o 
   4  17   3      743.28      702.33     16.66 o 
   5  17   3        3.27       -2.15      3.72 o 
   6  17   3     4712.77     4460.68     57.04 o 
   7  17   3       22.69       23.18      5.64 o 
   8  17   3      121.97       99.36      9.61 o 
   9  17   3       67.85       51.99      7.96 o 
  10  17   3     1623.81     1497.89     42.43 o 
  11  17   3       24.56       32.37      7.85 o 
  12  17   3        0.50        4.07      9.03 o 
  13  17   3        0.81        8.54     13.42 o 
 -14  18   3      378.28      300.18     37.83 o 
 -13  18   3       16.01       26.85     18.30 o 
 -12  18   3       82.86       53.69     19.52 o 
 -11  18   3       45.53       17.08     14.64 o 
 -10  18   3        2.76        6.10     10.98 o 
  -9  18   3        4.23        4.31      6.43 o 
  -8  18   3        2.71       -5.18      5.18 o 
  -7  18   3       43.28       48.93      8.63 o 
  -6  18   3      266.83      268.64     11.26 o 
  -5  18   3        2.19        2.11      2.79 o 
  -4  18   3      638.27      680.44     14.34 o 
  -3  18   3      219.20      226.68     13.87 o 
  -2  18   3     1009.75     1101.09     18.43 o 
  -1  18   3       38.13       32.51      6.22 o 
   0  18   3      300.77      310.86      9.71 o 
   1  18   3      507.64      523.19     10.41 o 
   2  18   3       12.64       13.86      4.13 o 
   3  18   3       32.75       27.41      8.21 o 
   4  18   3        0.48       11.18      6.28 o 
   5  18   3        0.34       -1.00      3.72 o 
   6  18   3      305.35      283.70     22.58 o 
   7  18   3       19.98       16.27      5.64 o 
   8  18   3      291.56      259.95     14.66 o 
   9  18   3       78.74       67.92      8.90 o 
  10  18   3      335.53      305.30     17.26 o 
  11  18   3        9.87        3.03      7.18 o 
  12  18   3      428.03      384.66     26.58 o 
  13  18   3       30.71       45.15     15.86 o 
 -14  19   3      667.42      671.13     51.25 o 
 -13  19   3       14.49       -4.88     15.86 o 
 -12  19   3      449.31      494.20     36.61 o 
 -11  19   3       48.10       32.95     14.64 o 
 -10  19   3      222.71      229.41     26.85 o 
  -9  19   3       22.51       11.92      8.54 o 
  -8  19   3       37.83       45.95      8.50 o 
  -7  19   3       39.07       40.75     13.42 o 
  -6  19   3     3295.59     3047.25     45.80 o 
  -5  19   3      246.24      235.25      9.14 o 
  -4  19   3      532.71      640.09     13.98 o 
  -3  19   3       82.19       72.37      8.72 o 
  -2  19   3        0.17        8.87      2.95 o 
  -1  19   3       19.27       25.07      3.95 o 
   0  19   3      424.91      437.48     11.73 o 
   1  19   3      302.81      331.06      8.54 o 
   2  19   3     2071.98     2025.56     30.82 o 
   3  19   3        3.81        3.88      3.72 o 
   4  19   3       58.02       76.75      7.05 o 
   5  19   3      126.38      124.61     12.62 o 
   6  19   3      493.53      448.51     15.02 o 
   7  19   3        4.78       10.03      5.14 o 
   8  19   3      125.50      137.21     13.93 o 
   9  19   3        0.37       -4.93      4.93 o 
  10  19   3      278.84      273.94     16.64 o 
  11  19   3       52.62       43.35      9.61 o 
  12  19   3        6.63        1.92      9.03 o 
 -13  20   3       34.80       50.03     19.52 o 
 -12  20   3      654.23      630.86     41.49 o 
 -11  20   3       39.88       34.17     17.08 o 
 -10  20   3      364.55      357.53     28.07 o 
  -9  20   3        0.17       -9.29      9.76 o 
  -8  20   3      957.10      987.58     28.32 o 
  -7  20   3       92.44      101.93     11.12 o 
  -6  20   3     3688.15     3766.86     94.91 o 
  -5  20   3       35.30       34.72      5.02 o 
  -4  20   3     5580.83     5607.33    257.47 o 
  -3  20   3       28.14       25.53      4.29 o 
  -2  20   3      265.21      311.37      9.50 o 
  -1  20   3      290.66      274.01      8.98 o 
   0  20   3     4357.59     4087.52     50.69 o 
   1  20   3       25.74       31.51      3.70 o 
   2  20   3     5028.55     5211.40     50.09 o 
   3  20   3      263.63      246.23     10.32 o 
   4  20   3     3896.69     3471.50     51.46 o 
   5  20   3        0.20        2.70      3.85 o 
   6  20   3     1423.38     1326.44     26.75 o 
   7  20   3       37.68       47.40      8.58 o 
   8  20   3     2738.76     2647.67     43.63 o 
   9  20   3        8.34       -7.65      8.84 o 
  10  20   3      168.99      154.71     22.95 o 
  11  20   3       17.03        3.95      7.43 o 
  12  20   3       12.35       22.90      9.50 o 
 -13  21   3        4.51       10.98     18.30 o 
 -12  21   3      143.97      145.21     24.40 o 
 -11  21   3        7.15        3.66     13.42 o 
 -10  21   3      138.77      163.51     24.40 o 
  -9  21   3       11.87       -1.22      9.76 o 
  -8  21   3     2057.78     1901.03     78.71 o 
  -7  21   3       86.73       95.29     10.76 o 
  -6  21   3    12271.88    12407.57    156.46 o 
  -5  21   3       32.68       25.29      4.57 o 
  -4  21   3      382.72      506.31     31.37 o 
  -3  21   3      220.07      208.33      8.42 o 
  -2  21   3      575.25      644.92     21.72 o 
  -1  21   3      175.37      206.99      8.40 o 
   0  21   3     2413.26     2418.41     33.64 o 
   1  21   3       50.25       50.00      4.33 o 
   2  21   3      780.54      701.62     16.56 o 
   3  21   3      305.39      330.24     11.98 o 
   4  21   3     2196.64     2121.88     49.44 o 
   5  21   3       23.01       23.12      7.49 o 
   6  21   3      441.35      481.74     16.17 o 
   7  21   3        0.48        0.61      4.43 o 
   8  21   3        2.61       23.32     11.25 o 
   9  21   3       13.24       16.87      6.55 o 
  10  21   3     1081.53     1061.45     28.11 o 
  11  21   3       54.91       34.35      9.45 o 
  12  21   3        0.06        7.54      8.58 o 
 -13  22   3       31.63       58.57     20.74 o 
 -12  22   3       41.69       70.77     20.74 o 
 -11  22   3        0.00       -1.22     14.64 o 
 -10  22   3      511.74      546.67     36.61 o 
  -9  22   3        0.08       -1.22      9.76 o 
  -8  22   3      704.50      784.25     25.71 o 
  -7  22   3       48.70       62.35     14.03 o 
  -6  22   3      264.78      278.70     24.40 o 
  -5  22   3      554.10      539.14     14.12 o 
  -4  22   3     5320.55     5435.62    135.34 o 
  -3  22   3       90.77       84.04      6.63 o 
  -2  22   3       58.75       67.11     10.98 o 
  -1  22   3      705.15      704.10     15.69 o 
   0  22   3      165.82      259.77      8.03 o 
   1  22   3        0.06       -2.24      2.70 o 
   2  22   3     1644.49     1631.43     24.77 o 
   3  22   3      248.86      220.40     11.23 o 
   4  22   3     1185.19     1210.26     27.56 o 
   5  22   3        0.96        0.73      4.43 o 
   6  22   3      336.06      287.44     17.71 o 
   7  22   3        0.00       -2.85      4.93 o 
   8  22   3      847.15      728.54     21.58 o 
   9  22   3       16.70        4.68     13.85 o 
  10  22   3      271.79      236.59     15.93 o 
  11  22   3        9.18        9.00      8.07 o 
  12  22   3      399.91      429.33     22.27 o 
 -13  23   3       19.56        6.10     18.30 o 
 -12  23   3      188.40      197.68     29.29 o 
 -11  23   3        6.34       20.74     17.08 o 
 -10  23   3     1866.43     1840.12     67.11 o 
  -9  23   3        1.25       -8.54      8.54 o 
  -8  23   3      237.19      265.52     17.00 o 
  -7  23   3      197.36      207.76     26.24 o 
  -6  23   3     1173.10     1008.74     27.45 o 
  -5  23   3      282.55      276.52     10.34 o 
  -4  23   3    17050.02    16832.61    206.94 o 
  -3  23   3        0.11        1.91      4.44 o 
  -2  23   3     7309.27     6885.50    100.30 o 
  -1  23   3        0.09        7.59      3.38 o 
   0  23   3        2.04       10.98      3.52 o 
   1  23   3       14.92       18.91      5.28 o 
   2  23   3     2343.40     2335.43     39.45 o 
   3  23   3      248.10      277.37     12.74 o 
   4  23   3     2154.48     1999.50     41.02 o 
   5  23   3       32.45       23.24      5.75 o 
   6  23   3        7.17       15.66      9.73 o 
   7  23   3       38.20       30.11      6.78 o 
   8  23   3      444.32      396.24     27.82 o 
   9  23   3       13.56       22.97      7.18 o 
  10  23   3      677.64      690.07     32.64 o 
  11  23   3        0.67       -4.56      7.49 o 
  12  23   3      168.62      165.05     18.92 o 
 -13  24   3        2.69      -12.20     20.74 o 
 -12  24   3      820.49      828.54     48.81 o 
 -11  24   3        1.41       14.64     14.64 o 
 -10  24   3      119.77      117.14     21.96 o 
  -9  24   3       26.69       30.51     13.42 o 
  -8  24   3     2715.97     2580.54     50.90 o 
  -7  24   3      226.17      233.87     16.33 o 
  -6  24   3     1479.56     1401.65     33.52 o 
  -5  24   3      153.33      146.30     11.99 o 
  -4  24   3     1106.44     1200.57     22.57 o 
  -3  24   3      286.17      279.15     10.38 o 
  -1  24   3       78.29       78.07      5.77 o 
   0  24   3     2643.21     2530.72     30.42 o 
   1  24   3        2.39        0.28      2.78 o 
   2  24   3      310.82      379.81     12.68 o 
   3  24   3      827.20      771.74     19.00 o 
   4  24   3      493.66      528.39     16.64 o 
   5  24   3      117.85      105.53      9.01 o 
   6  24   3      468.62      492.45     16.88 o 
   7  24   3       16.52       22.53      6.75 o 
   8  24   3      707.03      654.99     21.11 o 
   9  24   3        1.97        2.30      7.30 o 
  10  24   3       66.94      112.13     14.93 o 
  11  24   3        3.34       -0.25      7.26 o 
  12  24   3      337.92      275.71     22.76 o 
 -12  25   3       64.44       98.84     23.18 o 
 -11  25   3        0.34        9.76     14.64 o 
 -10  25   3      763.56      785.83     43.93 o 
  -9  25   3       60.49       68.33     17.08 o 
  -8  25   3      284.76      236.73     25.63 o 
  -7  25   3       84.73       92.26     11.43 o 
  -6  25   3     1246.31     1197.93     30.74 o 
  -5  25   3        5.48        0.61      6.71 o 
  -4  25   3     4010.68     3887.91     78.00 o 
  -3  25   3      459.97      450.86     13.24 o 
  -2  25   3     7117.36     6911.65     92.27 o 
  -1  25   3       43.74       38.75      4.47 o 
   0  25   3       11.83       16.78      3.95 o 
   1  25   3        6.00        9.89      3.58 o 
   2  25   3     1711.33     1629.23     51.53 o 
   3  25   3       41.19       68.55      7.26 o 
   4  25   3     3173.15     2946.34     64.26 o 
   5  25   3        3.42        0.74      7.02 o 
   6  25   3     1241.15     1076.63     25.59 o 
   7  25   3        2.68        0.15      6.00 o 
   8  25   3      337.94      334.65     17.47 o 
   9  25   3        6.52       -8.84     10.43 o 
  10  25   3       24.01       12.62      7.81 o 
  11  25   3       33.02       19.91      9.14 o 
  12  25   3      401.52      483.22     39.05 o 
 -12  26   3      120.02      113.48     24.40 o 
 -11  26   3       10.21       17.08     15.86 o 
 -10  26   3      162.25      118.36     23.18 o 
  -9  26   3        6.34        6.10     12.20 o 
  -8  26   3      134.26      140.33     21.96 o 
  -7  26   3       36.50       27.08     10.37 o 
  -6  26   3       55.94       51.75      9.03 o 
  -5  26   3       24.98       25.01      6.90 o 
  -4  26   3        1.87       13.42      9.76 o 
  -3  26   3       10.18        7.36      4.11 o 
  -2  26   3        4.60        1.22      8.54 o 
  -1  26   3       58.33       67.56      5.77 o 
   0  26   3      685.49      691.99     15.50 o 
   1  26   3        0.25       -1.66      3.70 o 
   2  26   3       23.49       31.73      5.64 o 
   3  26   3      979.52      878.98     22.91 o 
   4  26   3      400.90      390.56     14.55 o 
   5  26   3       55.07       56.37      7.69 o 
   6  26   3      144.23      184.90     12.64 o 
   7  26   3       22.51       13.70      8.56 o 
   8  26   3        2.01       -2.71      5.98 o 
   9  26   3       20.39       21.28      7.69 o 
  10  26   3      361.82      376.41     20.14 o 
  11  26   3        3.55        3.99      8.37 o 
 -12  27   3       92.29       82.98     23.18 o 
 -11  27   3        1.03        3.66     14.64 o 
 -10  27   3      871.26      866.37     47.59 o 
  -9  27   3        0.42      -12.20     12.20 o 
  -8  27   3        0.08       13.42     10.98 o 
  -7  27   3       88.43       93.29     11.43 o 
  -6  27   3       22.94       25.99     13.42 o 
  -5  27   3       16.88       20.58      6.43 o 
  -4  27   3       98.91       87.86     10.35 o 
  -3  27   3      213.28      208.19     10.20 o 
  -2  27   3      373.94      422.20     11.78 o 
  -1  27   3      191.47      185.19      8.89 o 
   0  27   3       70.23       63.47      5.54 o 
   1  27   3        0.75       -3.02      3.02 o 
   2  27   3      261.82      211.94     11.73 o 
   3  27   3       39.78       27.90      6.08 o 
   4  27   3      201.98      240.59     13.61 o 
   5  27   3       11.82        9.76      5.64 o 
   6  27   3       56.72       40.23      7.49 o 
   7  27   3       32.14       16.79     10.28 o 
   8  27   3       86.36       76.64      9.81 o 
   9  27   3        0.13       -2.76      6.26 o 
  10  27   3       94.54       96.00     13.14 o 
  11  27   3       31.88       34.29     10.93 o 
 -11  28   3        0.75       13.42     17.08 o 
 -10  28   3      122.76       84.20     21.96 o 
  -9  28   3      237.98      200.12     26.85 o 
  -8  28   3     2138.19     1820.60     67.11 o 
  -7  28   3      348.23      341.67     17.55 o 
  -6  28   3     4759.18     4381.02    126.29 o 
  -5  28   3      472.11      441.43     18.92 o 
  -4  28   3      998.49      917.07     26.22 o 
  -3  28   3       31.21       42.35      4.98 o 
  -2  28   3     2177.81     2182.39     37.16 o 
  -1  28   3       29.26       36.93      4.82 o 
   0  28   3     2088.38     2015.09     27.66 o 
   1  28   3       94.74       86.34      6.41 o 
   2  28   3      939.58      874.87     21.14 o 
   3  28   3        7.10        5.55      4.57 o 
   4  28   3       43.07       63.57      7.96 o 
   5  28   3       11.68       14.83      5.84 o 
   6  28   3     1243.97     1220.68     40.66 o 
   7  28   3       31.11       22.92      6.41 o 
   8  28   3      430.03      477.60     19.00 o 
   9  28   3        4.21        5.19      7.26 o 
  10  28   3      191.20      197.27     17.35 o 
  11  28   3        3.48        7.28     10.52 o 
 -11  29   3        2.70       -6.10     13.42 o 
 -10  29   3       68.65       78.10     20.74 o 
  -9  29   3       68.85      101.28     21.96 o 
  -8  29   3      141.53      122.02     21.96 o 
  -7  29   3      100.04       80.54     17.08 o 
  -6  29   3     1601.57     1588.67     37.70 o 
  -5  29   3        0.07        8.54      6.04 o 
  -4  29   3     2483.40     2302.08     56.13 o 
  -3  29   3      464.30      458.79     12.65 o 
  -2  29   3      561.51      565.40     14.01 o 
  -1  29   3        1.46        2.62      3.79 o 
   0  29   3       50.12       78.16      9.16 o 
   1  29   3        6.14        5.74      4.43 o 
   2  29   3      621.82      590.84     17.58 o 
   3  29   3       29.79       14.83      7.52 o 
   4  29   3      960.59     1043.38     24.89 o 
   5  29   3      123.49       91.71      9.56 o 
   6  29   3        6.29        6.24      5.84 o 
   7  29   3       32.03       26.43      7.26 o 
   8  29   3       82.68       89.71     15.09 o 
   9  29   3       20.37       15.46      8.07 o 
  10  29   3       60.50       57.08     10.99 o 
  11  29   3        0.45       -4.88      8.54 o 
 -11  30   3        0.15        0.00     15.86 o 
 -10  30   3        4.65       -3.66     14.64 o 
  -9  30   3       91.92       85.42     20.74 o 
  -8  30   3      364.59      348.99     34.17 o 
  -7  30   3       55.59       45.15     14.64 o 
  -6  30   3        6.65       31.12      8.63 o 
  -5  30   3      129.37      131.83     13.19 o 
  -4  30   3       27.98       44.92      7.13 o 
  -3  30   3        0.79        2.44      5.02 o 
  -2  30   3       46.01       47.65      5.63 o 
  -1  30   3       85.63       94.53      7.28 o 
   0  30   3       32.96       46.24      5.44 o 
   1  30   3      223.42      190.29     11.49 o 
   2  30   3      142.60      135.15     10.52 o 
   3  30   3        5.53        2.22      4.57 o 
   4  30   3       32.34       36.50      7.18 o 
   5  30   3      236.36      236.46     14.31 o 
   6  30   3       58.66       40.18      7.58 o 
   7  30   3       91.39       73.06     10.68 o 
   8  30   3      172.60      232.58     16.37 o 
   9  30   3        3.42        2.98      7.26 o 
  10  30   3      664.80      703.05     50.86 o 
 -10  31   3      521.99      496.64     45.15 o 
  -9  31   3       14.53       21.96     14.64 o 
  -8  31   3       72.04       85.42     19.52 o 
  -7  31   3        0.10        1.22      9.76 o 
  -6  31   3     1154.03     1169.36     33.56 o 
  -5  31   3        7.98        4.67      5.69 o 
  -3  31   3        5.37       -3.55      4.43 o 
  -2  31   3      765.25      699.67     16.12 o 
  -1  31   3       36.32       41.06      5.71 o 
   0  31   3     1280.52     1310.50     22.34 o 
   1  31   3        9.25       10.56      5.14 o 
   2  31   3      123.90      150.11     11.02 o 
   3  31   3       29.90       24.26      6.08 o 
   4  31   3      342.03      319.10     16.11 o 
   5  31   3      448.97      378.32     18.99 o 
   6  31   3      664.13      771.51     23.44 o 
   7  31   3       81.03       75.50     10.32 o 
   8  31   3      591.64      581.34     22.07 o 
   9  31   3      225.34      269.62     18.49 o 
  10  31   3        3.03       14.11      9.33 o 
 -10  32   3       30.03       40.27     19.52 o 
  -9  32   3        1.46       32.95     17.08 o 
  -8  32   3      640.97      604.02     40.27 o 
  -7  32   3       18.16       10.21      9.37 o 
  -6  32   3      127.83      145.03     12.02 o 
  -5  32   3        2.72        9.72      6.14 o 
  -4  32   3     3427.42     3193.31     95.19 o 
  -3  32   3       72.62       70.83      8.40 o 
  -2  32   3       21.51       23.41      5.81 o 
  -1  32   3        1.41        1.95      3.93 o 
   0  32   3       62.12       83.62      7.12 o 
   1  32   3      416.81      379.39     14.76 o 
   2  32   3      951.79      850.01     24.28 o 
   3  32   3       52.88       53.34      7.96 o 
   4  32   3      124.35      126.01     12.44 o 
   5  32   3       51.95       54.32      8.40 o 
   6  32   3       43.93       59.46      8.85 o 
   7  32   3       80.17       75.86     10.79 o 
   8  32   3       53.12       76.54     12.16 o 
   9  32   3        1.93       -3.62      7.71 o 
  10  32   3      135.33      174.49     23.18 o 
 -10  33   3       44.09       33.94     16.47 o 
  -9  33   3        7.58      -10.76     10.76 o 
  -8  33   3       99.49       74.98     15.86 o 
  -7  33   3       38.99       32.95     11.22 o 
  -6  33   3       13.24        8.43      9.37 o 
  -5  33   3      310.06      319.90     15.95 o 
  -4  33   3      692.64      737.57     20.84 o 
  -3  33   3       39.04       26.55      6.78 o 
  -2  33   3      201.63      164.66     13.21 o 
  -1  33   3       41.72       51.36      6.24 o 
   0  33   3      167.40      192.98     12.20 o 
   1  33   3       28.16       53.01      7.43 o 
   2  33   3      375.19      359.08     16.32 o 
   3  33   3        0.32        3.07      6.47 o 
   4  33   3      195.23      211.03     14.05 o 
   5  33   3       31.53       27.69      7.69 o 
   6  33   3       14.25       16.02      6.63 o 
   7  33   3        7.67       17.57      7.96 o 
   8  33   3      304.46      324.57     19.73 o 
   9  33   3       41.20       37.38      9.41 o 
  -9  34   3       93.90      121.56     18.12 o 
  -8  34   3      155.07      189.16     20.26 o 
  -7  34   3       11.65       16.16     10.76 o 
  -6  34   3      193.78      143.18     16.47 o 
  -5  34   3        0.79       11.36      6.41 o 
  -4  34   3       14.20       23.82      8.78 o 
  -3  34   3       68.38       59.43      8.40 o 
  -2  34   3       14.14       17.38      6.08 o 
  -1  34   3       47.90       44.56      9.69 o 
   0  34   3      677.46      648.01     23.89 o 
   1  34   3      905.56      863.98     22.77 o 
   2  34   3       27.64       31.29      8.16 o 
   3  34   3      149.35      163.02     12.68 o 
   4  34   3      144.61      198.75     14.25 o 
   5  34   3       40.36       41.37      8.30 o 
   6  34   3       20.22       16.73      6.87 o 
   7  34   3       81.63       72.79     10.70 o 
   8  34   3      172.67      175.93     16.63 o 
   9  34   3        0.71        5.27      9.03 o 
  -9  35   3      141.45      144.91     22.57 o 
  -8  35   3        5.48       -0.20     10.25 o 
  -7  35   3       57.13       40.10     12.49 o 
  -6  35   3     1747.51     1728.32     62.84 o 
  -5  35   3       24.81       10.45      7.60 o 
  -4  35   3      111.60      162.74     12.43 o 
  -3  35   3      292.72      278.49     14.89 o 
  -2  35   3      110.05      126.04     11.87 o 
  -1  35   3        1.37        1.74      6.16 o 
   0  35   3      431.34      410.49     15.69 o 
   1  35   3       78.43       83.82      9.28 o 
   2  35   3        2.07        0.52      5.84 o 
   3  35   3       13.21       18.67      6.53 o 
   4  35   3      214.10      182.19     13.54 o 
   5  35   3        4.98        3.75      5.90 o 
   6  35   3       75.41       65.61     11.73 o 
   7  35   3       76.39       84.11     21.26 o 
   8  35   3      649.36      683.10     24.87 o 
   9  35   3        1.14       -7.32      7.32 o 
  -9  36   3       38.52       45.15     18.30 o 
  -8  36   3        0.63        2.83     10.76 o 
  -7  36   3        0.11        6.64     15.86 o 
  -6  36   3        0.30       12.10     11.59 o 
  -5  36   3       30.41       15.64     10.98 o 
  -4  36   3     2553.38     2520.82    109.53 o 
  -3  36   3       22.77       32.87      7.26 o 
  -2  36   3      742.05      764.59     31.76 o 
  -1  36   3        6.24        1.85      5.29 o 
   0  36   3       35.85       45.36     12.13 o 
   1  36   3       68.32       60.81      8.67 o 
   2  36   3      365.46      439.40     21.60 o 
   3  36   3        6.40        0.63      5.51 o 
   4  36   3        0.36       13.88      6.97 o 
   5  36   3       15.66        7.44      7.13 o 
   6  36   3      259.75      237.74     16.82 o 
   7  36   3       24.51       23.51      8.42 o 
   8  36   3      547.98      584.83     28.32 o 
  -8  37   3      210.77      293.53     25.02 o 
  -7  37   3        0.49       -4.30      9.89 o 
  -6  37   3        3.01       16.82      9.89 o 
  -5  37   3        6.06       -2.44     10.37 o 
  -4  37   3      697.14      721.97     42.95 o 
  -3  37   3      161.75      160.78     12.35 o 
  -2  37   3        0.21       13.36      6.34 o 
  -1  37   3       34.07       25.93      8.50 o 
   0  37   3      824.12      848.71     36.68 o 
   1  37   3       12.70       13.42      6.63 o 
   2  37   3     1678.98     1603.25     34.28 o 
   3  37   3        2.96       -5.71      6.81 o 
   4  37   3        2.95       12.44      6.67 o 
   5  37   3        2.65       -6.21      6.21 o 
   6  37   3       87.65       96.81     12.12 o 
   7  37   3      123.33      107.40     12.71 o 
   8  37   3      171.55      157.56     17.82 o 
  -8  38   3      824.00      957.89     51.25 o 
  -7  38   3        0.01       -4.67      9.89 o 
  -6  38   3      638.10      648.61     29.34 o 
  -5  38   3        5.10        1.74      8.79 o 
  -4  38   3      364.18      355.16     20.44 o 
  -3  38   3      129.99      146.30     12.35 o 
  -2  38   3      340.97      356.36     35.68 o 
  -1  38   3      162.97      174.41     22.57 o 
   0  38   3      554.33      500.83     22.85 o 
   1  38   3       80.21       83.61      9.81 o 
   2  38   3      782.01      780.38     23.71 o 
   3  38   3       40.14       35.66      8.22 o 
   4  38   3      592.30      612.80     22.02 o 
   5  38   3        1.39       -4.19      6.53 o 
   6  38   3      371.82      389.35     29.65 o 
   7  38   3       54.02       46.83     11.06 o 
  -7  39   3        2.83      -15.25     15.25 o 
  -6  39   3      301.21      303.67     23.30 o 
  -5  39   3        6.84        7.75     10.37 o 
  -4  39   3       46.17       32.39      9.37 o 
  -3  39   3       13.57       16.89      7.26 o 
  -2  39   3     1490.97     1355.30     41.04 o 
  -1  39   3      386.61      367.30     20.26 o 
   0  39   3      171.49      190.07     16.81 o 
   1  39   3      123.33      112.77     13.06 o 
   2  39   3       20.61       51.50      8.55 o 
   3  39   3       42.63       36.28      8.90 o 
   4  39   3      281.32      308.74     18.69 o 
   5  39   3       25.39       29.44     18.16 o 
   6  39   3     1080.63     1065.68     30.28 o 
   7  39   3      296.90      281.96     23.11 o 
  -7  40   3        0.01      -15.86     15.86 o 
  -6  40   3        3.14        3.14      8.31 o 
  -5  40   3       19.37       20.69     10.25 o 
  -4  40   3      350.53      330.90     23.25 o 
  -3  40   3      108.26      111.35     19.05 o 
  -2  40   3       17.59       26.79      9.89 o 
  -1  40   3       41.32       59.17     11.62 o 
   0  40   3      741.00      646.43     26.75 o 
   1  40   3       62.38       74.89     19.52 o 
   2  40   3       60.04      131.78     12.28 o 
   3  40   3       12.54       12.17      7.69 o 
   4  40   3       58.22       53.94      9.32 o 
   5  40   3      294.66      300.92     18.75 o 
   6  40   3        8.23       12.75      7.52 o 
  -6  41   3       69.60       65.56     13.81 o 
  -5  41   3       20.40       21.05      9.93 o 
  -4  41   3       26.47       29.08      9.93 o 
  -3  41   3        0.83        9.98      6.78 o 
  -2  41   3      150.92      193.34     17.67 o 
  -1  41   3      592.44      595.61     39.05 o 
   0  41   3       91.38      119.78     14.67 o 
   1  41   3        4.37        5.82     11.59 o 
   2  41   3     3666.34     3437.65     89.39 o 
   3  41   3        8.60       18.63      8.22 o 
   4  41   3      301.65      271.05     17.78 o 
   5  41   3       13.08        6.83      6.77 o 
   6  41   3      219.16      292.86     35.39 o 
  -6  42   3       40.92       39.05     20.74 o 
  -5  42   3      100.38       89.74     16.47 o 
  -4  42   3      417.12      503.50     25.02 o 
  -3  42   3       16.05       15.31      9.76 o 
  -2  42   3      557.46      556.39     39.05 o 
  -1  42   3       52.77       75.15     12.94 o 
   0  42   3     1157.48     1271.20     59.18 o 
   1  42   3       42.78       35.20     11.12 o 
   2  42   3      208.89      298.98     21.99 o 
   3  42   3      111.46      126.98     12.83 o 
   4  42   3      159.70      137.71     13.77 o 
   5  42   3       28.56       21.31     26.24 o 
  -5  43   3        4.86       -2.44     15.86 o 
  -4  43   3        1.17        0.73     11.59 o 
  -3  43   3        2.37       13.42     10.98 o 
  -2  43   3     1012.86      979.38     33.62 o 
  -1  43   3       52.49       43.07     20.13 o 
   0  43   3      722.48      589.27     26.75 o 
   1  43   3       35.53       34.73     17.08 o 
   2  43   3      458.22      485.69     24.98 o 
   3  43   3       41.38       41.90      8.94 o 
   4  43   3       56.93       74.70     12.31 o 
   5  43   3       20.89       23.18     15.86 o 
  -5  44   3        9.11        4.88     21.96 o 
  -4  44   3       32.68       24.40     19.52 o 
  -2  44   3       75.68       87.55     13.72 o 
  -1  44   3        4.15       13.36     10.37 o 
   0  44   3        2.95        6.59      8.12 o 
   1  44   3       50.79       51.66     11.43 o 
   2  44   3      242.47      216.86     19.40 o 
   4  44   3      267.73      290.42     34.17 o 
  -1  45   3       17.06      -13.42     13.42 o 
   0  45   3      167.10      209.88     26.85 o 
   1  45   3       19.64       23.18     17.08 o 
  -1  46   3        5.71       -3.66     17.08 o 
   0  46   3      250.67      222.08     32.95 o 
 -12   0   4     1366.37     1332.50     51.25 o 
 -11   0   4      272.88      281.37     18.06 o 
 -10   0   4     2921.15     2821.56     50.34 o 
  -9   0   4       81.58       67.34     11.59 o 
  -8   0   4      316.45      283.08     26.85 o 
  -7   0   4      240.76      229.33     10.55 o 
  -6   0   4      541.20      342.40     12.31 o 
  -5   0   4       21.40       14.02      5.49 o 
  -4   0   4        0.55        7.32      2.18 o 
  -3   0   4       31.80       30.39      3.27 o 
  -2   0   4       98.72       63.47      6.71 o 
  -1   0   4        3.20        4.15      3.66 o 
   0   0   4      183.71      251.98      8.54 o 
   1   0   4       65.11       68.95      5.18 o 
   2   0   4    16124.84    17536.71    197.09 o 
   3   0   4      993.42     1041.18     19.34 o 
   4   0   4        7.37       28.77     10.98 o 
   5   0   4       77.70       74.43      7.32 o 
   6   0   4     3458.23     3549.68     67.11 o 
   8   0   4     1552.71     1489.91     51.25 o 
   9   0   4      341.70      327.02     25.63 o 
  10   0   4      128.65      156.19     20.74 o 
  11   0   4       29.73       32.95     13.42 o 
  12   0   4      535.83      523.48     36.61 o 
  13   0   4      133.34      136.67     25.63 o 
 -13   1   4        0.48       10.98     12.20 o 
 -12   1   4       14.56       29.73      9.37 o 
 -11   1   4        0.69       -1.44      5.37 o 
 -10   1   4      611.61      604.05     17.09 o 
  -9   1   4       11.52        8.21      3.70 o 
  -8   1   4       47.16       73.10      5.67 o 
  -7   1   4        7.36        8.33      3.35 o 
  -6   1   4       65.34       63.89      4.52 o 
  -5   1   4       10.74        6.86      2.22 o 
  -4   1   4        0.37       14.24      3.05 o 
  -3   1   4       10.10        9.36      1.54 o 
  -2   1   4      267.27      305.21      5.46 o 
  -1   1   4        3.68        4.88      1.44 o 
   0   1   4     1377.87     1419.20     15.69 o 
   1   1   4      115.53      116.75      4.27 o 
   2   1   4     2721.17     3005.14     29.03 o 
   3   1   4       57.40       63.21      4.11 o 
   4   1   4     1595.89     1341.72     16.68 o 
   5   1   4       23.86       28.31      3.04 o 
   6   1   4      145.04      154.24      8.10 o 
   7   1   4        0.03       -0.61      5.18 o 
   8   1   4      266.42      298.41     16.39 o 
   9   1   4       63.10       75.65     14.64 o 
  10   1   4      370.54      300.30     29.90 o 
  11   1   4        7.80        4.56      8.16 o 
  12   1   4      617.69      660.21     28.03 o 
  13   1   4        2.67        5.71     18.91 o 
 -13   2   4       14.81       15.86     14.64 o 
 -12   2   4       55.84       71.57     12.81 o 
 -11   2   4      112.05       95.08     11.77 o 
 -10   2   4       16.62       16.66      4.95 o 
  -9   2   4        1.35       -1.31      3.41 o 
  -8   2   4      251.84      285.13      9.71 o 
  -7   2   4      189.26      221.20      7.65 o 
  -6   2   4       33.66       11.93      2.96 o 
  -5   2   4        0.04        0.78      2.29 o 
  -4   2   4      640.64      856.63     11.76 o 
  -3   2   4        1.42        1.56      1.02 o 
  -2   2   4      908.49      967.27     11.39 o 
  -1   2   4       33.64       34.81      2.22 o 
   0   2   4     9482.78    10590.59     85.87 o 
   1   2   4       92.30       96.76      4.09 o 
   2   2   4      564.61      704.27     13.28 o 
   3   2   4      519.58      531.89      8.86 o 
   4   2   4     1948.10     2142.05     23.62 o 
   5   2   4       15.72       19.45      2.87 o 
   6   2   4      614.09      625.01     14.66 o 
   7   2   4       46.25       51.32      5.75 o 
   8   2   4      191.29      184.92     14.67 o 
   9   2   4      241.80      209.67     16.39 o 
  10   2   4      293.35      269.67     26.85 o 
  11   2   4       64.58       69.40     20.13 o 
  12   2   4       21.76       32.95     10.35 o 
  13   2   4       43.38       42.58     12.49 o 
 -13   3   4       15.70       39.05     14.64 o 
 -12   3   4      143.18      162.29     21.96 o 
 -11   3   4        5.66        9.86      6.08 o 
 -10   3   4       87.97       89.94      7.76 o 
  -9   3   4        0.21       -3.47      3.47 o 
  -8   3   4     2089.30     1819.21     24.68 o 
  -7   3   4       17.85       13.51      4.23 o 
  -6   3   4      169.21      136.26      6.16 o 
  -5   3   4      145.04      136.66      5.39 o 
  -4   3   4     3699.47     3605.94     34.27 o 
  -3   3   4        7.45        7.02      1.99 o 
  -2   3   4      120.19      118.19      4.80 o 
  -1   3   4      142.19      136.47      3.88 o 
   0   3   4    27650.56    30006.49    295.01 o 
   1   3   4      153.43      161.61      5.37 o 
   2   3   4    13417.67    14954.92    120.28 o 
   3   3   4      126.54      120.09      4.67 o 
   4   3   4     2270.68     2153.09     26.42 o 
   5   3   4       80.25       79.61      4.24 o 
   6   3   4       20.74       22.92      7.99 o 
   7   3   4       70.32       70.89      6.64 o 
   8   3   4      413.39      446.10     29.29 o 
   9   3   4      183.12      171.23     21.96 o 
  10   3   4      197.83      163.84     15.53 o 
  11   3   4      193.34      178.16     23.18 o 
  12   3   4      235.71      308.67     51.86 o 
  13   3   4        0.33       -8.87     17.08 o 
 -13   4   4       33.41       15.86     13.42 o 
 -12   4   4       48.67       30.17      9.37 o 
 -11   4   4      109.27       95.78      9.61 o 
 -10   4   4     1679.65     1523.87     29.04 o 
  -9   4   4        0.46       -1.12      4.03 o 
  -8   4   4      391.77      344.13     12.50 o 
  -7   4   4       28.71       37.28      4.76 o 
  -6   4   4      141.33      105.77      6.69 o 
  -5   4   4      153.28      155.02      5.52 o 
  -4   4   4        4.16        4.58      3.35 o 
  -3   4   4        2.68        0.19      2.54 o 
  -2   4   4      305.16      240.85      6.81 o 
  -1   4   4      348.85      352.61      8.10 o 
   0   4   4     6722.95     7397.97     61.75 o 
   1   4   4       30.42       32.00      2.70 o 
   2   4   4     1047.15      875.54     12.03 o 
   3   4   4        2.13        4.96      1.75 o 
   4   4   4     2696.63     3024.33     30.33 o 
   5   4   4      107.98      108.83      5.35 o 
   6   4   4     3313.50     3276.62     42.32 o 
   7   4   4       12.20        7.61      4.29 o 
   8   4   4      889.23      887.58     27.17 o 
   9   4   4      101.99       85.64     11.62 o 
  10   4   4       23.40       33.98     10.37 o 
  11   4   4       38.09       34.78     10.35 o 
  12   4   4     1049.40     1083.57     52.47 o 
  13   4   4        0.03       -7.93      8.63 o 
 -13   5   4       14.09       13.42     12.20 o 
 -12   5   4        0.43       -7.30      7.30 o 
 -11   5   4       16.08       24.86      6.97 o 
 -10   5   4      336.22      315.76     13.71 o 
  -9   5   4       25.45       39.07      6.26 o 
  -8   5   4      232.05      233.98      9.17 o 
  -7   5   4       52.85       49.39      4.91 o 
  -6   5   4      108.94      122.14      6.04 o 
  -5   5   4       15.37       13.49      3.72 o 
  -4   5   4        7.83       11.51      2.64 o 
  -3   5   4        8.01        6.22      2.51 o 
  -2   5   4     2688.88     2859.97     33.00 o 
  -1   5   4       35.91       44.34      4.76 o 
   0   5   4      425.99      545.43      8.77 o 
   1   5   4        4.66        6.51      1.94 o 
   2   5   4      139.18      180.98      5.20 o 
   3   5   4      122.64      122.59      4.37 o 
   4   5   4    14691.58    15124.51    279.34 o 
   5   5   4       90.87       90.48      6.72 o 
   6   5   4      103.21      137.23     14.80 o 
   7   5   4        3.90        3.10      4.11 o 
   8   5   4       68.15       84.30     13.54 o 
   9   5   4      341.12      325.02     17.67 o 
  10   5   4      491.31      499.45     23.72 o 
  11   5   4       32.86       34.11      9.76 o 
  12   5   4      273.73      244.05     28.07 o 
  13   5   4      140.95      128.51     17.19 o 
 -13   6   4       86.72       69.55     17.08 o 
 -12   6   4       56.43       64.11     11.62 o 
 -11   6   4       42.13       54.32      9.89 o 
 -10   6   4        7.21        3.62      6.34 o 
  -9   6   4       33.03       30.24      6.34 o 
  -8   6   4     1563.95     1459.28     50.86 o 
  -7   6   4       25.75       27.29      7.09 o 
  -6   6   4     5997.93     6336.92    126.87 o 
  -5   6   4      232.92      255.33      6.12 o 
  -4   6   4     1052.70     1190.98     24.74 o 
  -3   6   4        0.20        0.61      1.99 o 
  -2   6   4     2976.67     3099.16     39.92 o 
  -1   6   4       50.96       60.95      4.23 o 
   0   6   4     3214.25     3534.78     42.09 o 
   1   6   4       96.66      115.19      4.58 o 
   2   6   4     6756.21     7398.44     63.15 o 
   3   6   4      171.13      166.20      4.64 o 
   4   6   4     1663.62     1938.70    117.57 o 
   5   6   4      451.60      475.92     12.74 o 
   6   6   4     1162.21     1159.05     23.91 o 
   7   6   4        5.48        3.05      3.95 o 
   8   6   4       26.87       38.02      6.26 o 
   9   6   4        5.23        0.00      6.10 o 
  10   6   4     3215.27     3079.89     70.16 o 
  11   6   4        0.25        9.38      8.16 o 
  12   6   4      266.57      219.46     20.65 o 
  13   6   4        0.05       15.86     14.64 o 
 -12   7   4     2010.03     1912.65     43.57 o 
 -11   7   4       10.46        6.94     17.69 o 
 -10   7   4     2216.03     2091.41     35.64 o 
  -9   7   4      246.98      221.90     12.20 o 
  -8   7   4      795.07      681.78     14.12 o 
  -7   7   4        2.44       -0.94      3.52 o 
  -6   7   4     1976.08     2316.65     38.05 o 
  -5   7   4       70.66       72.14      3.72 o 
  -4   7   4     5648.76     5965.40     63.35 o 
  -3   7   4        5.86        8.54      2.51 o 
  -2   7   4     9350.27    10484.83    101.20 o 
  -1   7   4      832.73      868.23     11.37 o 
   0   7   4    13183.68    14454.23    116.06 o 
   1   7   4      152.25      162.82      4.95 o 
   2   7   4     2376.69     2499.83     25.30 o 
   3   7   4       82.66       86.51      6.07 o 
   4   7   4      218.68      252.06     15.37 o 
   5   7   4       33.00       26.17      4.66 o 
   6   7   4     2763.24     3040.07     43.32 o 
   7   7   4        0.02        4.35      3.95 o 
   8   7   4     3050.58     3056.07     56.81 o 
   9   7   4        0.72        1.79      6.43 o 
  10   7   4      351.22      318.02     32.95 o 
  11   7   4      434.42      441.97     22.85 o 
  12   7   4      197.74      232.69     34.78 o 
  13   7   4       38.75       64.67     18.30 o 
 -13   8   4      152.13      151.31     24.40 o 
 -12   8   4      511.03      512.78     22.43 o 
 -11   8   4       19.04        5.42      7.62 o 
 -10   8   4      608.82      559.26     21.13 o 
  -9   8   4        0.13        1.63      4.93 o 
  -8   8   4      120.11      105.08      8.90 o 
  -7   8   4      106.94      106.17      5.83 o 
  -6   8   4     1239.47     1066.30     33.94 o 
  -5   8   4       24.05       26.40      3.17 o 
  -4   8   4     3854.38     4023.07     46.69 o 
  -3   8   4      824.03      848.97     15.19 o 
  -2   8   4    15334.39    15578.65    146.06 o 
  -1   8   4      682.41      686.82     12.33 o 
   0   8   4     4220.65     5010.22     47.55 o 
   1   8   4       12.89       10.91      2.29 o 
   2   8   4     8323.48     8520.40     71.95 o 
   3   8   4       46.35       48.88      4.83 o 
   4   8   4     1547.61     1473.39     23.39 o 
   5   8   4       48.54       33.60      5.14 o 
   6   8   4      776.69      787.88     18.11 o 
   7   8   4      742.93      724.29     38.38 o 
   8   8   4       31.42       36.00      6.08 o 
   9   8   4       50.52       42.13      9.03 o 
  10   8   4     1894.78     1850.78     46.16 o 
  11   8   4        0.10        5.86      8.50 o 
  12   8   4      381.84      400.04     59.18 o 
  13   8   4       49.72       53.89     14.59 o 
 -13   9   4      117.30      112.26     21.96 o 
 -12   9   4      883.78      801.48     56.13 o 
 -11   9   4       15.43       18.91      8.63 o 
 -10   9   4       49.27       57.77      9.49 o 
  -9   9   4        5.40        1.63      4.93 o 
  -8   9   4      253.37      238.78     12.02 o 
  -7   9   4       17.80       30.58      4.03 o 
  -6   9   4      402.68      529.00     15.85 o 
  -5   9   4       42.61       56.03      4.02 o 
  -4   9   4      172.01      138.06      7.35 o 
  -3   9   4      132.81      121.54     10.18 o 
  -2   9   4     7337.09     8294.44     82.42 o 
  -1   9   4     1028.03     1067.41     13.52 o 
   0   9   4     4184.17     4930.02     56.08 o 
   1   9   4       83.13       87.57      4.03 o 
   2   9   4      633.67      778.72     11.51 o 
   3   9   4        4.26        2.03      2.82 o 
   4   9   4     1114.30     1409.00     32.99 o 
   5   9   4       82.87       81.04      6.78 o 
   6   9   4     3719.58     3857.84     49.61 o 
   7   9   4       23.08       13.83      4.93 o 
   8   9   4       38.05       67.12      7.89 o 
   9   9   4       84.07       78.43      8.79 o 
  10   9   4      295.66      289.10     21.13 o 
  11   9   4       56.59       53.95     17.08 o 
  12   9   4      156.85      150.30     17.67 o 
  13   9   4        2.62       -2.08     11.06 o 
 -13  10   4       60.43       46.37     17.08 o 
 -12  10   4       35.18       39.28     10.98 o 
 -11  10   4      215.17      237.38     17.19 o 
 -10  10   4     3731.09     3616.43     62.12 o 
  -9  10   4        0.02        3.05      6.04 o 
  -8  10   4     4586.58     4228.94     54.46 o 
  -7  10   4      149.50      130.63      8.85 o 
  -6  10   4     1213.15     1225.68     25.35 o 
  -5  10   4        6.69        4.73      1.98 o 
  -4  10   4        3.06        0.93      2.20 o 
  -3  10   4      160.66      164.74      8.92 o 
  -2  10   4    14878.19    16285.30    153.93 o 
  -1  10   4      357.06      339.23      7.01 o 
   0  10   4      951.42     1119.61     14.55 o 
   1  10   4      123.40      122.26      4.59 o 
   2  10   4     2948.98     3151.37     38.03 o 
   3  10   4        0.00        1.22      2.88 o 
   4  10   4      213.57      232.28     19.52 o 
   5  10   4      602.13      573.86     26.09 o 
   6  10   4      302.88      287.74     11.23 o 
   7  10   4       76.60       53.23      6.78 o 
   8  10   4      223.54      250.45     13.28 o 
   9  10   4       14.78       13.05      5.84 o 
  10  10   4        9.13       11.74      9.03 o 
  11  10   4       20.09        8.35     12.81 o 
  12  10   4      148.18      142.06     18.12 o 
  13  10   4       24.15       16.60     12.18 o 
 -13  11   4      243.97      274.55     30.51 o 
 -12  11   4     1349.49     1483.96     59.18 o 
 -11  11   4        0.97       10.98      7.77 o 
 -10  11   4      120.41      143.47     18.91 o 
  -9  11   4      182.26      183.51     14.22 o 
  -8  11   4     1217.73     1064.25     27.61 o 
  -7  11   4      171.11      178.62     10.52 o 
  -6  11   4       21.87       25.08      3.28 o 
  -5  11   4       24.62       29.17      4.72 o 
  -4  11   4     7394.15     8048.51    102.27 o 
  -3  11   4       76.92       81.05      3.10 o 
  -2  11   4       78.34      127.83     10.86 o 
  -1  11   4        1.78        4.27      2.99 o 
   0  11   4     2951.66     3023.47     30.12 o 
   1  11   4       64.42       59.13      4.66 o 
   2  11   4     2994.67     3024.11     37.09 o 
   3  11   4        2.46        4.36      3.00 o 
   4  11   4    11875.87    11551.02    171.36 o 
   5  11   4        7.28        2.29      3.95 o 
   6  11   4      193.60      168.79     10.22 o 
   7  11   4       12.10        1.59      4.43 o 
   8  11   4     1322.92     1222.64     25.93 o 
   9  11   4       70.02       67.64      9.37 o 
  10  11   4      161.83      140.83     15.08 o 
  11  11   4       12.39       18.91      9.49 o 
  12  11   4     1150.65     1164.17     73.82 o 
  13  11   4       88.20       83.86     16.68 o 
 -13  12   4        7.81       -1.22     14.64 o 
 -12  12   4        5.58       15.86     13.42 o 
 -11  12   4       17.49       13.42      8.63 o 
 -10  12   4      379.31      337.45     17.26 o 
  -9  12   4       53.15       42.06      8.63 o 
  -8  12   4      537.35      508.27     18.98 o 
  -7  12   4        0.25       -0.61      4.31 o 
  -6  12   4      776.43      700.81     16.88 o 
  -5  12   4       88.16       91.99      4.04 o 
  -4  12   4        3.60        8.72      3.70 o 
  -3  12   4      210.17      214.49      5.46 o 
  -2  12   4    14601.86    16440.00    149.00 o 
  -1  12   4       26.66       19.24      3.09 o 
   0  12   4      633.70      733.14     17.20 o 
   1  12   4       20.22       17.04      3.38 o 
   2  12   4     1037.59      917.97     16.88 o 
   3  12   4      303.31      321.79     14.87 o 
   4  12   4     3918.06     4108.94     50.21 o 
   5  12   4        9.97        1.00      5.52 o 
   6  12   4     1506.31     1405.24     27.44 o 
   7  12   4       21.82       13.06      5.84 o 
   8  12   4       56.13       47.41      7.44 o 
   9  12   4        1.20        4.46      5.55 o 
  10  12   4      442.81      471.65     22.85 o 
  11  12   4       38.69       41.49     11.22 o 
  12  12   4      181.82      155.77     18.42 o 
  13  12   4        2.00        7.32     15.86 o 
 -14  13   4       57.28       20.74     23.18 o 
 -13  13   4        0.29       26.85     15.86 o 
 -12  13   4       22.86       21.96     13.42 o 
 -11  13   4       41.77       23.18      9.76 o 
 -10  13   4        0.18       14.03      7.77 o 
  -9  13   4       58.05       50.08     11.59 o 
  -8  13   4     1546.50     1606.30     35.80 o 
  -7  13   4       14.70       13.42      7.32 o 
  -6  13   4      172.18      190.75     12.49 o 
  -5  13   4      108.02      114.13      4.78 o 
  -4  13   4       31.89       27.87      2.94 o 
  -3  13   4      313.41      326.77      6.99 o 
  -2  13   4     4081.93     4444.65     51.78 o 
  -1  13   4       80.14       88.85      4.80 o 
   0  13   4      492.00      551.67     11.84 o 
   1  13   4        0.62        2.56      2.51 o 
   2  13   4      528.64      603.56     15.06 o 
   3  13   4      111.44       98.88      7.05 o 
   4  13   4     1880.56     1940.77     29.80 o 
   5  13   4        3.99        2.75      3.95 o 
   6  13   4      224.66      228.53     21.78 o 
   7  13   4      138.05      116.74      9.32 o 
   8  13   4       28.24       12.74      6.08 o 
   9  13   4       67.20       49.89      7.89 o 
  10  13   4        0.61       -5.53      7.30 o 
  11  13   4       65.10       70.29     17.08 o 
  12  13   4       36.33       29.55     11.99 o 
  13  13   4       76.89       86.64     23.18 o 
 -14  14   4       12.92       -7.32     21.96 o 
 -13  14   4        2.95       14.64     15.86 o 
 -12  14   4       30.95       24.40     14.64 o 
 -11  14   4       39.57       29.51     10.98 o 
 -10  14   4     1067.30      985.03     45.76 o 
  -9  14   4        4.40       -5.56      5.56 o 
  -8  14   4     1137.75      994.88     27.61 o 
  -7  14   4       50.35       43.40      7.77 o 
  -6  14   4     2095.23     1844.63     51.86 o 
  -5  14   4      235.70      238.15     11.62 o 
  -4  14   4     6007.24     6801.81    139.25 o 
  -3  14   4      395.10      423.40     11.80 o 
  -2  14   4     6527.81     6708.42     69.71 o 
  -1  14   4        3.48        4.58      1.99 o 
   0  14   4      301.76      361.94      9.50 o 
   1  14   4      113.19      129.43      6.78 o 
   2  14   4    13546.70    14287.47    169.77 o 
   3  14   4       10.38       12.27      3.72 o 
   4  14   4       34.43       53.66      5.84 o 
   5  14   4       21.08       20.17      5.04 o 
   6  14   4      198.06      171.78     14.45 o 
   7  14   4        8.83        4.50      4.83 o 
   8  14   4      328.32      326.35     13.77 o 
   9  14   4        0.61        3.19      5.84 o 
  10  14   4      769.99      781.67     23.09 o 
  11  14   4        1.17        8.89     10.37 o 
  12  14   4        9.67       16.71     10.82 o 
 -14  15   4       91.89       46.37     24.40 o 
 -13  15   4       77.06       73.21     20.74 o 
 -12  15   4      817.10      917.62     46.37 o 
 -11  15   4       57.70       67.91     11.62 o 
 -10  15   4      622.55      565.03     22.38 o 
  -9  15   4      199.63      208.35     15.53 o 
  -8  15   4     3069.85     3125.29     54.74 o 
  -7  15   4        2.01       -4.31      4.31 o 
  -6  15   4     1688.82     1558.67     32.79 o 
  -5  15   4      464.10      474.52     20.74 o 
  -4  15   4     3071.33     2896.65     49.81 o 
  -3  15   4      817.49      839.67     27.29 o 
  -2  15   4       95.29      113.00      5.58 o 
  -1  15   4      275.60      306.75      8.79 o 
   0  15   4     9200.24    10081.50    100.02 o 
   1  15   4       36.23       43.98      6.34 o 
   2  15   4     2625.95     2753.05     44.54 o 
   3  15   4      138.99      137.93      8.35 o 
   4  15   4     5799.26     5709.07     94.81 o 
   5  15   4        2.36       -3.52      3.52 o 
   6  15   4       51.57       55.09      6.97 o 
   7  15   4       44.74       45.90      6.55 o 
   8  15   4      357.90      374.41     14.88 o 
   9  15   4       29.74       25.84      6.78 o 
  10  15   4       24.60       29.58      7.35 o 
  11  15   4        1.18        3.05      8.63 o 
  12  15   4      915.96      991.46     37.07 o 
 -14  16   4      385.62      410.00     41.49 o 
 -13  16   4       24.47       51.25     19.52 o 
 -12  16   4       17.97       17.08     14.64 o 
 -11  16   4      127.42      124.46     20.74 o 
 -10  16   4      594.55      560.14     28.68 o 
  -9  16   4       14.92        3.05      6.90 o 
  -8  16   4     1480.81     1460.60     34.48 o 
  -7  16   4       40.30       38.18      7.77 o 
  -6  16   4     2138.17     2118.70     59.79 o 
  -5  16   4      247.54      264.81     12.94 o 
  -4  16   4     1856.21     2031.96     27.11 o 
  -3  16   4       72.28       83.75     10.82 o 
  -2  16   4      181.21      220.89      9.77 o 
  -1  16   4       40.02       39.33      4.11 o 
   0  16   4      315.86      275.83     10.94 o 
   1  16   4      124.17      118.23      7.05 o 
   2  16   4     4590.11     4329.73     70.45 o 
   3  16   4       88.59       79.68      6.78 o 
   4  16   4       50.45       45.80      7.63 o 
   5  16   4       20.62       11.11      4.66 o 
   6  16   4        8.06       -3.30      3.67 o 
   7  16   4        7.54       -5.74      6.24 o 
   8  16   4       26.12       28.47      6.78 o 
   9  16   4        3.94       -4.83      4.83 o 
  10  16   4        0.23        1.64      5.84 o 
  11  16   4        2.74       -6.61      9.76 o 
  12  16   4      269.11      228.83     21.52 o 
 -14  17   4      144.28      213.54     32.95 o 
 -13  17   4       71.04       81.76     21.96 o 
 -12  17   4      280.57      336.79     34.17 o 
 -11  17   4       39.16       21.96     14.64 o 
 -10  17   4        3.16        1.00      7.30 o 
  -9  17   4       52.73       57.84     15.86 o 
  -8  17   4     1677.98     1682.17     37.94 o 
  -7  17   4       33.01       44.31      9.15 o 
  -6  17   4      434.76      386.12     28.07 o 
  -5  17   4       38.30       48.10     17.08 o 
  -4  17   4      325.20      276.65      9.57 o 
  -3  17   4      477.04      482.77     11.25 o 
  -2  17   4      720.70      688.45     20.19 o 
  -1  17   4       96.68      109.01      6.21 o 
   0  17   4      629.18      559.54     24.03 o 
   1  17   4       97.48       93.24      7.07 o 
   2  17   4     2184.46     2177.31     24.78 o 
   3  17   4       85.40       96.80      7.67 o 
   4  17   4      577.57      566.09     15.55 o 
   5  17   4       29.42       13.62      4.66 o 
   6  17   4        9.70       -2.38      4.90 o 
   7  17   4        4.72        5.04      5.14 o 
   8  17   4      522.72      516.85     24.03 o 
   9  17   4        0.03       -3.55      6.93 o 
  10  17   4       70.22       79.62     10.32 o 
  11  17   4       23.27       16.39     13.42 o 
  12  17   4       17.26       33.96     11.96 o 
 -14  18   4       50.05       37.83     24.40 o 
 -13  18   4       25.91        1.22     15.86 o 
 -12  18   4       38.22       61.01     18.30 o 
 -11  18   4      114.29      126.90     21.96 o 
 -10  18   4     1563.69     1637.69     39.95 o 
  -9  18   4        1.46       -3.49      5.86 o 
  -8  18   4     1833.99     1760.20     39.20 o 
  -7  18   4       24.93       15.86      6.90 o 
  -6  18   4     1253.18     1204.57     40.27 o 
  -5  18   4        4.59        4.88      6.71 o 
  -4  18   4       79.99       73.21      8.16 o 
  -3  18   4       65.25       78.53      8.44 o 
  -2  18   4     2298.23     2290.01     62.32 o 
  -1  18   4      261.92      226.53      8.81 o 
   0  18   4        2.77       11.59      4.31 o 
   1  18   4      583.70      558.90     13.84 o 
   2  18   4     8267.34     8295.55     73.55 o 
   3  18   4       25.11       26.11      5.06 o 
   4  18   4      991.86      955.35     20.87 o 
   5  18   4       43.73       40.35      6.08 o 
   6  18   4     1333.88     1170.17     24.87 o 
   7  18   4       45.23       40.48      6.78 o 
   8  18   4      636.97      622.99     19.43 o 
   9  18   4        3.11       -0.41      5.64 o 
  10  18   4      328.97      387.38     17.84 o 
  11  18   4        2.04        7.10     14.64 o 
  12  18   4      168.50      166.98     32.34 o 
 -14  19   4      222.45      164.73     36.61 o 
 -13  19   4        7.83        0.00     15.86 o 
 -12  19   4       55.23       69.55     19.52 o 
 -11  19   4        1.85        0.00     12.20 o 
 -10  19   4      117.82      120.33     13.72 o 
  -9  19   4        4.38       -1.22      9.76 o 
  -8  19   4     1601.07     1504.68     62.84 o 
  -7  19   4      226.71      212.84     15.08 o 
  -6  19   4      216.73      150.88     22.57 o 
  -5  19   4      318.76      305.56     16.47 o 
  -4  19   4     1352.65     1257.79     28.90 o 
  -3  19   4       30.72       33.02      3.80 o 
  -2  19   4       71.37       39.76      5.06 o 
  -1  19   4      114.10      113.29      7.18 o 
   0  19   4    21460.73    21552.70    371.40 o 
   1  19   4       14.71       14.73      4.11 o 
   2  19   4      538.38      544.47     27.84 o 
   3  19   4       13.74       11.84      4.11 o 
   4  19   4     4562.44     4377.04     55.40 o 
   5  19   4       35.23       19.52      5.37 o 
   6  19   4      667.83      628.38     18.02 o 
   7  19   4        2.92        0.17      5.37 o 
   8  19   4      123.47      150.11     22.15 o 
   9  19   4        2.00        4.10      7.66 o 
  10  19   4      114.79      128.05     12.43 o 
  11  19   4       27.64       30.60     11.12 o 
  12  19   4       46.80       39.23     12.86 o 
 -13  20   4        1.12        0.00     14.64 o 
 -12  20   4       72.67       53.69     18.30 o 
 -11  20   4        3.85        4.88     13.42 o 
 -10  20   4       48.87       47.51      9.93 o 
  -9  20   4       25.87       21.96      7.77 o 
  -8  20   4      904.71      795.31     25.36 o 
  -7  20   4      373.79      359.86     16.81 o 
  -6  20   4      103.01      136.64     11.62 o 
  -5  20   4      219.55      214.60     12.86 o 
  -4  20   4       93.12      116.76     11.59 o 
  -3  20   4      189.12      178.02      8.13 o 
  -2  20   4     1403.05     1362.19     22.06 o 
  -1  20   4       17.50       19.32      4.11 o 
   0  20   4     2723.90     3001.19     54.51 o 
   1  20   4       13.09       14.53      3.41 o 
   2  20   4      780.36      735.29     17.13 o 
   3  20   4       47.49       49.63      8.53 o 
   4  20   4       35.36       45.62      6.34 o 
   5  20   4       32.41       27.37      5.64 o 
   6  20   4      150.29      123.28      9.86 o 
   7  20   4       10.82       11.69      6.21 o 
   8  20   4       24.81       35.08      9.71 o 
   9  20   4       22.79       24.09      7.49 o 
  10  20   4       47.00       62.92     10.22 o 
  11  20   4       15.77        2.08      7.69 o 
  12  20   4       11.38       -1.88     13.42 o 
 -13  21   4        6.85       -4.88     15.86 o 
 -12  21   4      210.49      224.52     30.51 o 
 -11  21   4       14.38       -3.66     12.20 o 
 -10  21   4       18.28       28.07     14.64 o 
  -9  21   4       27.95       14.64      7.77 o 
  -8  21   4        4.86        6.71      6.90 o 
  -7  21   4      260.58      244.69     15.95 o 
  -6  21   4      554.04      523.09     19.40 o 
  -5  21   4      225.80      222.25     14.67 o 
  -4  21   4      683.06      619.01     19.79 o 
  -3  21   4        6.38        8.54      2.99 o 
  -2  21   4     1848.79     1881.16     27.95 o 
  -1  21   4      191.10      177.99     10.32 o 
   0  21   4     2905.95     3000.32     76.16 o 
   1  21   4        6.30        6.22      2.87 o 
   2  21   4       91.05      124.19     12.15 o 
   3  21   4       31.89       23.30      5.37 o 
   4  21   4      110.78      103.14      9.35 o 
   5  21   4       10.96        6.68      4.66 o 
   6  21   4       37.04       55.62     11.96 o 
   7  21   4      112.88      109.19     13.38 o 
   8  21   4     2625.84     2554.04     55.20 o 
   9  21   4       41.17       42.24      8.40 o 
  10  21   4      351.03      414.49     18.49 o 
  11  21   4        0.60        3.19      8.56 o 
  12  21   4       10.08        6.10     12.20 o 
 -13  22   4        0.03      -12.20     12.20 o 
 -12  22   4       53.62       63.45     19.52 o 
 -11  22   4       73.64       93.96     21.96 o 
 -10  22   4     1223.72     1220.24     52.47 o 
  -9  22   4       19.12       15.86      8.63 o 
  -8  22   4      185.95      174.01     15.08 o 
  -7  22   4      426.52      404.39     18.54 o 
  -6  22   4     3843.45     3644.40     61.19 o 
  -5  22   4      172.33      184.83     13.35 o 
  -4  22   4      187.37      163.34     12.49 o 
  -3  22   4      204.99      207.85     13.72 o 
  -2  22   4     3886.72     3674.07     45.65 o 
  -1  22   4        6.09       14.53      4.11 o 
   0  22   4       23.97       49.13     20.74 o 
   1  22   4       86.71       95.44      5.94 o 
   2  22   4     5236.97     5311.91    106.18 o 
   3  22   4        0.10       -2.44      3.95 o 
   4  22   4     1082.96     1097.11     34.25 o 
   5  22   4        6.84        1.48      5.12 o 
   6  22   4     2706.64     2538.40     41.30 o 
   7  22   4        8.42       -1.10      5.02 o 
   8  22   4     1191.32     1176.50     28.55 o 
   9  22   4       11.65        7.75      6.63 o 
  10  22   4      950.30     1017.18     28.54 o 
  11  22   4       21.83       14.86      9.14 o 
 -13  23   4        0.00        0.00     18.30 o 
 -12  23   4      311.50      250.15     32.95 o 
 -11  23   4        4.19       30.51     15.86 o 
 -10  23   4      231.30      215.98     28.07 o 
  -9  23   4       11.98        1.83      6.90 o 
  -8  23   4      887.46      893.79     28.32 o 
  -7  23   4        4.31       -2.53      5.56 o 
  -6  23   4     3309.59     3193.10     56.87 o 
  -5  23   4       11.92       11.85      5.86 o 
  -4  23   4      463.05      476.60     25.01 o 
  -3  23   4      339.56      337.79     14.67 o 
  -2  23   4       83.54      134.82     13.95 o 
  -1  23   4      118.27      109.25     14.82 o 
   0  23   4     3715.23     3631.88     59.35 o 
   1  23   4       43.52       51.55      4.82 o 
   2  23   4      806.84      847.56     45.61 o 
   3  23   4      429.67      391.59     13.84 o 
   4  23   4     1163.61     1007.44     22.75 o 
   5  23   4        5.54        6.51      4.93 o 
   6  23   4       46.39       61.36      7.96 o 
   7  23   4       57.88       51.50      8.40 o 
   8  23   4        0.19       11.54      6.07 o 
   9  23   4       22.36       18.78      7.65 o 
  10  23   4      264.52      270.06     17.58 o 
  11  23   4        2.20        5.86      8.85 o 
 -13  24   4       46.80        7.32     24.40 o 
 -12  24   4       40.00       50.03     20.74 o 
 -11  24   4       17.45       28.07     17.08 o 
 -10  24   4       13.06       -8.54     12.20 o 
  -9  24   4       21.08       13.42     13.42 o 
  -8  24   4       44.50       48.39      9.49 o 
  -7  24   4       39.35       37.78     10.98 o 
  -6  24   4      277.62      304.26     15.95 o 
  -5  24   4       10.56       12.04      6.43 o 
  -4  24   4      533.66      514.69     19.40 o 
  -3  24   4        5.68       12.58      5.56 o 
  -2  24   4      615.43      599.01     15.27 o 
  -1  24   4        4.28       13.45      4.43 o 
   0  24   4     1753.47     1708.36     23.81 o 
   1  24   4        1.92        3.91      3.02 o 
   2  24   4     2446.09     2326.03     35.92 o 
   3  24   4       16.53       14.59      5.14 o 
   4  24   4       12.14        9.57      4.66 o 
   5  24   4       41.21       35.11      6.26 o 
   6  24   4     1125.29      997.90     24.42 o 
   7  24   4       15.81       14.95      6.83 o 
   8  24   4      169.20      173.03     13.35 o 
   9  24   4        1.40       -6.65      8.18 o 
  10  24   4      472.82      382.08     20.98 o 
  11  24   4        2.56       -3.30     10.73 o 
 -12  25   4      548.13      527.14     40.27 o 
 -11  25   4       31.76       15.86     14.64 o 
 -10  25   4      417.34      434.41     35.39 o 
  -9  25   4        7.11        2.44     12.20 o 
  -8  25   4       29.01       63.40     10.35 o 
  -7  25   4        0.94       -5.56      5.56 o 
  -6  25   4     1394.73     1336.65     33.62 o 
  -5  25   4       67.12       74.61      9.49 o 
  -4  25   4     4318.52     3954.49     64.64 o 
  -3  25   4      249.21      214.17     14.67 o 
  -2  25   4      882.61      971.18     36.50 o 
  -1  25   4     1342.68     1304.70     50.39 o 
   0  25   4     3021.16     3044.62     35.42 o 
   1  25   4      144.38      150.91      9.86 o 
   2  25   4      120.09      114.94     15.87 o 
   3  25   4      384.12      343.93     19.23 o 
   4  25   4      504.47      485.45     15.89 o 
   5  25   4        1.03       -4.43      4.43 o 
   6  25   4       45.19       36.61      9.49 o 
   7  25   4       99.20      106.60     10.57 o 
   8  25   4      851.77      811.89     24.37 o 
   9  25   4       85.80       92.09     11.64 o 
  10  25   4      264.33      322.84     19.90 o 
  11  25   4        8.01        3.96      9.42 o 
 -12  26   4        6.61        1.22     15.86 o 
 -11  26   4        2.45      -13.42     13.42 o 
 -10  26   4     1023.84      942.03     50.03 o 
  -9  26   4       30.46        7.32     12.20 o 
  -8  26   4      212.91      221.60     17.19 o 
  -7  26   4      172.01      179.79     17.08 o 
  -6  26   4        0.44       12.04      6.71 o 
  -5  26   4       36.17       32.85      9.15 o 
  -4  26   4       73.07      117.01     11.62 o 
  -3  26   4        5.23        8.38      6.43 o 
  -2  26   4    16145.02    15046.96    185.49 o 
  -1  26   4       16.59       23.02      4.42 o 
   0  26   4     1241.00     1212.96     19.88 o 
   1  26   4        3.48        5.25      4.43 o 
   2  26   4     2840.32     2682.21     78.26 o 
   3  26   4       31.04       25.21      5.84 o 
   4  26   4      365.26      337.53     13.61 o 
   5  26   4        8.46        5.10      5.37 o 
   6  26   4     2924.26     2768.92     56.13 o 
   7  26   4       10.43        7.23      5.84 o 
   8  26   4      430.50      455.02     18.54 o 
   9  26   4       55.62       33.04      8.94 o 
  10  26   4      781.19      781.11     26.49 o 
  11  26   4       25.95       21.96     20.74 o 
 -12  27   4      245.45      366.07     40.27 o 
 -11  27   4       18.15       20.74     17.08 o 
 -10  27   4      297.14      298.96     34.17 o 
  -9  27   4      325.07      272.11     30.51 o 
  -8  27   4      179.57      176.64     15.81 o 
  -7  27   4        3.13       12.47     14.03 o 
  -6  27   4      103.12       89.14     11.22 o 
  -5  27   4       52.48       36.51      8.16 o 
  -4  27   4     1405.76     1371.56     33.62 o 
  -3  27   4       29.65       46.99      8.63 o 
  -1  27   4       34.91       28.78      4.95 o 
   0  27   4      340.24      336.23     10.28 o 
   1  27   4      162.17      152.29     10.32 o 
   2  27   4      849.47      866.09     21.36 o 
   3  27   4      253.34      235.93     13.57 o 
   4  27   4        3.90        9.26      5.55 o 
   5  27   4      196.65      174.02     12.40 o 
   6  27   4      168.64      193.86     13.54 o 
   7  27   4        0.01       -5.55      5.55 o 
   8  27   4      377.56      380.55     17.31 o 
   9  27   4        7.32        0.46      7.18 o 
  10  27   4      595.66      531.99     22.52 o 
  11  27   4        0.96       29.29     20.74 o 
 -11  28   4       13.06       10.98     15.86 o 
 -10  28   4        7.09        8.54     15.86 o 
  -9  28   4       89.16      101.28     21.96 o 
  -8  28   4        3.47       -1.00      7.30 o 
  -7  28   4      206.64      226.79     17.55 o 
  -6  28   4     1352.54     1259.97     83.59 o 
  -5  28   4       29.36       28.07      7.77 o 
  -4  28   4      414.05      434.85     26.85 o 
  -3  28   4        7.13       10.25      6.43 o 
  -2  28   4     3356.26     3133.57     55.20 o 
  -1  28   4      105.00      114.67      7.53 o 
   0  28   4        9.88       27.58      4.82 o 
   1  28   4       29.23       25.72      5.77 o 
   2  28   4     1318.38     1274.81     37.47 o 
   3  28   4      124.75       99.59      9.38 o 
   4  28   4        0.05       11.23      6.43 o 
   5  28   4        3.47        1.89      5.37 o 
   6  28   4       69.60       87.26      9.81 o 
   7  28   4       40.45       39.70      8.14 o 
   8  28   4       39.38       54.34      9.36 o 
   9  28   4       75.63       77.31     11.23 o 
  10  28   4       33.42       24.77     10.01 o 
 -11  29   4       26.52        0.00     14.64 o 
 -10  29   4       47.00       82.98     21.96 o 
  -9  29   4      245.10      209.88     28.07 o 
  -8  29   4     2238.06     2264.77     76.88 o 
  -7  29   4        4.82        4.88      9.76 o 
  -6  29   4      421.68      445.50     20.15 o 
  -5  29   4        5.32       -1.39      5.86 o 
  -4  29   4     4329.63     4122.08     68.88 o 
  -3  29   4      302.32      281.10     15.95 o 
  -2  29   4      609.88      646.35     17.84 o 
  -1  29   4       29.54       41.40      6.55 o 
   0  29   4     2525.95     2467.71     51.11 o 
   1  29   4       36.28       52.12      7.18 o 
   2  29   4      109.43      118.22     12.49 o 
   3  29   4        8.89        5.69      4.93 o 
   4  29   4     5024.09     4736.39     72.33 o 
   5  29   4       51.77       50.79      8.20 o 
   6  29   4      149.57      151.79     12.83 o 
   7  29   4        0.82       -0.59      6.08 o 
   8  29   4     1114.87     1035.20     28.39 o 
   9  29   4        0.02        0.49      7.53 o 
  10  29   4      528.52      628.45     25.34 o 
 -11  30   4      126.44      148.87     28.07 o 
 -10  30   4      248.27      268.45     34.17 o 
  -9  30   4        4.66       -1.22     12.20 o 
  -8  30   4     1420.66     1454.53     61.01 o 
  -7  30   4       44.26       19.52      8.63 o 
  -6  30   4      590.28      605.41     23.62 o 
  -5  30   4        0.23       -5.86      5.86 o 
  -4  30   4     3813.65     3635.48    122.63 o 
  -3  30   4       98.04      100.90      9.61 o 
  -2  30   4     1562.85     1471.59     70.17 o 
  -1  30   4       61.57       71.28      7.96 o 
   0  30   4      182.87      202.48     11.94 o 
   1  30   4      239.39      233.51     15.06 o 
   2  30   4     4730.45     4763.83    137.19 o 
   3  30   4       64.26       68.73      8.85 o 
   4  30   4      526.46      553.58     19.02 o 
   5  30   4       25.55       27.11      6.97 o 
   6  30   4      201.24      229.28     16.36 o 
   7  30   4       39.03       35.42      8.40 o 
   8  30   4       98.62      114.70     14.09 o 
   9  30   4       38.18       51.79     10.74 o 
  10  30   4     1742.99     1937.74     73.21 o 
 -10  31   4        3.25        4.88     14.64 o 
  -9  31   4       36.11       57.35     19.52 o 
  -8  31   4      213.76      274.55     31.73 o 
  -7  31   4       71.46       68.32     11.12 o 
  -6  31   4      354.96      333.39     19.62 o 
  -5  31   4       25.13       30.95      8.16 o 
  -4  31   4       15.47       30.83      8.16 o 
  -3  31   4       93.16       95.67     12.77 o 
  -2  31   4      237.52      256.87     20.28 o 
  -1  31   4      520.84      503.69     16.11 o 
   0  31   4     3947.88     3747.72     80.62 o 
   1  31   4      281.26      278.93     23.75 o 
   2  31   4        4.23       14.64      8.54 o 
   3  31   4        0.16        2.72      5.97 o 
   4  31   4        5.61       17.25      8.38 o 
   5  31   4      143.50      136.92     11.73 o 
   6  31   4        8.64       14.90      6.41 o 
   7  31   4        2.44       -4.03      6.63 o 
   8  31   4      184.54      171.12     15.19 o 
   9  31   4        9.42        7.81      9.03 o 
 -10  32   4      177.02      165.95     29.29 o 
  -9  32   4       50.24       24.40     18.30 o 
  -8  32   4      197.37      257.47     30.51 o 
  -7  32   4        0.56        3.66     12.20 o 
  -6  32   4     1154.93     1030.04     32.14 o 
  -5  32   4       63.37       59.59     10.25 o 
  -4  32   4       42.82       36.02      7.35 o 
  -3  32   4        2.02        2.44      5.75 o 
  -2  32   4       10.94        9.00      5.17 o 
  -1  32   4      128.18      149.87     10.74 o 
   0  32   4      585.57      630.75     23.72 o 
   1  32   4      337.72      329.93     14.31 o 
   2  32   4     2276.38     2205.05     50.03 o 
   3  32   4      235.86      242.95     14.76 o 
   4  32   4      853.57      726.29     21.84 o 
   5  32   4      105.69      108.62     12.95 o 
   6  32   4      160.41      149.17     13.14 o 
   7  32   4       24.18       16.17      7.69 o 
   8  32   4      204.37      184.79     15.72 o 
   9  32   4       18.67       20.93      9.76 o 
 -10  33   4      496.37      492.98     45.15 o 
  -9  33   4       95.33       97.62     23.18 o 
  -8  33   4     1471.44     1353.25     61.01 o 
  -7  33   4      130.38      122.02     23.18 o 
  -6  33   4       66.64       95.83     12.49 o 
  -5  33   4        6.83        7.55      6.26 o 
  -4  33   4      170.30      195.32     13.35 o 
  -3  33   4        0.01       -1.81      7.92 o 
  -2  33   4      226.84      219.54     13.10 o 
  -1  33   4      686.06      654.62     24.11 o 
   0  33   4     2830.87     2634.24     53.02 o 
   1  33   4       78.86       79.35      9.38 o 
   2  33   4      102.28      165.61     12.15 o 
   3  33   4        2.65        4.93      5.69 o 
   4  33   4     2296.28     2189.85     40.81 o 
   5  33   4       55.42       54.95      9.16 o 
   6  33   4      162.29      169.68     13.81 o 
   7  33   4        0.20       -3.51      6.63 o 
   8  33   4      454.04      476.34     26.57 o 
   9  33   4        4.67        6.10     18.30 o 
  -9  34   4        9.69        7.32     14.64 o 
  -8  34   4     1036.16      854.17     48.81 o 
  -7  34   4       41.21       35.39     15.86 o 
  -6  34   4     1262.96     1272.29     58.29 o 
  -5  34   4      146.14      135.84     11.84 o 
  -4  34   4       16.33       19.25      6.95 o 
  -3  34   4      106.28      111.27     10.32 o 
  -2  34   4     1739.43     1674.58     91.56 o 
  -1  34   4       24.63       45.05     17.69 o 
   0  34   4       46.98       95.28     25.01 o 
   1  34   4        0.05       -2.08      6.70 o 
   2  34   4     1803.19     1746.63     49.87 o 
   3  34   4      135.33      114.48     11.23 o 
   4  34   4       16.39       25.24      7.35 o 
   5  34   4       16.78       23.03      7.89 o 
   6  34   4      244.95      203.20     15.47 o 
   7  34   4        5.60        6.75      7.58 o 
   8  34   4      121.76       78.22     13.20 o 
  -9  35   4        8.02       25.67     11.99 o 
  -8  35   4       42.91       31.73     12.94 o 
  -7  35   4       14.76       22.69     11.62 o 
  -6  35   4      452.57      464.04     18.72 o 
  -5  35   4       21.41       19.60      7.43 o 
  -4  35   4       16.00       16.85      6.76 o 
  -3  35   4       33.83       49.35      7.96 o 
  -2  35   4       13.74       12.53      6.26 o 
  -1  35   4       42.30       36.73     18.91 o 
   0  35   4     2152.58     1958.20     45.24 o 
   1  35   4       37.35       46.40      9.89 o 
   2  35   4      386.63      408.06     18.53 o 
   3  35   4       43.94       29.04      7.69 o 
   4  35   4        0.00        5.91      6.46 o 
   5  35   4        3.70       -2.67      5.69 o 
   6  35   4        6.43        5.06      8.38 o 
   7  35   4       22.20        9.34      7.36 o 
   8  35   4      235.92      253.62     22.38 o 
  -8  36   4        8.85       29.37     12.86 o 
  -7  36   4        9.22       13.42     10.98 o 
  -6  36   4     1060.55     1034.75     35.80 o 
  -5  36   4       17.67       13.12      7.49 o 
  -4  36   4      110.91      112.66     11.49 o 
  -3  36   4        4.89       -0.05      5.75 o 
  -2  36   4       66.04       78.16      9.32 o 
  -1  36   4      120.84      110.22     28.68 o 
   0  36   4      136.43      162.96     15.53 o 
   1  36   4      102.21       91.86     12.49 o 
   2  36   4      239.83      270.47     16.43 o 
   3  36   4        2.77       -6.17      6.41 o 
   4  36   4      847.98      885.46     58.28 o 
   5  36   4      186.51      194.60     15.25 o 
   6  36   4      478.86      435.44     21.16 o 
   7  36   4        2.00       -9.06     11.38 o 
   8  36   4      320.74      324.58     39.05 o 
  -8  37   4      625.04      600.56     57.35 o 
  -7  37   4       58.50       61.11     16.47 o 
  -6  37   4      108.26      125.18     16.33 o 
  -5  37   4       49.07       56.51      9.56 o 
  -4  37   4       87.52       93.00     11.02 o 
  -3  37   4      136.31      134.96     11.73 o 
  -2  37   4      484.99      407.27     21.96 o 
  -1  37   4        1.10       -1.07      6.28 o 
   0  37   4     2312.24     2196.52     50.02 o 
   1  37   4       52.49       39.02     15.25 o 
   2  37   4      177.34      188.57     16.81 o 
   3  37   4        8.51        4.05      6.63 o 
   4  37   4     2853.05     2820.03     50.02 o 
   5  37   4        4.44       16.40      7.98 o 
   6  37   4      124.11      166.09     16.43 o 
   7  37   4       93.00       83.51     13.75 o 
  -7  38   4        2.02        6.74     10.55 o 
  -6  38   4       91.49      105.01     15.95 o 
  -5  38   4       57.67       41.07      9.50 o 
  -4  38   4      288.50      274.64     16.37 o 
  -3  38   4       98.11       97.78     10.79 o 
  -2  38   4       77.39       84.33     12.49 o 
  -1  38   4       17.78       25.63      9.76 o 
   0  38   4        9.59       38.02     10.55 o 
   1  38   4      305.81      287.48     21.13 o 
   2  38   4     1827.09     1826.75     46.57 o 
   3  38   4       23.22       13.34      7.69 o 
   4  38   4        0.58       20.17     14.80 o 
   5  38   4       48.65       22.89      7.98 o 
   6  38   4      160.60      129.94     13.28 o 
   7  38   4       68.06       59.79     20.74 o 
  -7  39   4       30.91       69.55     20.74 o 
  -6  39   4      293.00      312.37     23.72 o 
  -5  39   4       84.78       89.68     14.67 o 
  -4  39   4       13.72       29.64      8.20 o 
  -3  39   4      185.27      189.85     20.30 o 
  -2  39   4      177.63      154.86     15.95 o 
  -1  39   4       49.56       43.14     10.25 o 
   0  39   4       16.90       24.18     10.98 o 
   1  39   4       15.91       41.80     10.25 o 
   2  39   4      351.83      412.83     56.74 o 
   3  39   4        4.08       -7.21      7.21 o 
   4  39   4      184.06      174.85     14.76 o 
   5  39   4        0.20        2.75      6.47 o 
   6  39   4        6.95       32.51     17.08 o 
  -7  40   4        1.16       39.05     20.74 o 
  -6  40   4      104.24      118.54     16.81 o 
  -5  40   4       12.15        8.88     10.76 o 
  -4  40   4        5.48       32.26      8.47 o 
  -3  40   4       82.90       87.86     12.94 o 
  -2  40   4     1485.57     1516.59     41.68 o 
  -1  40   4       51.57       47.41     11.12 o 
   0  40   4      100.46       97.69     14.06 o 
   1  40   4      163.37      150.72     16.39 o 
   2  40   4       17.07       18.25      9.67 o 
   3  40   4       12.18       11.20     12.20 o 
   4  40   4       37.54       29.39      9.93 o 
   5  40   4      156.44      185.85     20.13 o 
   6  40   4     1235.05     1164.11     58.57 o 
  -6  41   4      227.01      275.77     32.95 o 
  -5  41   4      114.33      128.26     16.81 o 
  -4  41   4      870.88      992.70     28.32 o 
  -3  41   4      142.62      140.94     15.53 o 
  -2  41   4       18.28       61.80     23.79 o 
  -1  41   4        0.24        5.58      8.79 o 
   0  41   4       31.55       35.34     10.55 o 
   1  41   4       93.88       96.63     13.72 o 
   2  41   4      259.73      249.83     20.65 o 
   3  41   4       50.37       37.69     11.06 o 
   4  41   4       20.49       17.90     23.18 o 
   5  41   4       12.01       -7.32     12.20 o 
  -6  42   4       85.84       84.20     26.85 o 
  -5  42   4       68.51       76.88     20.74 o 
  -4  42   4       17.20       36.61     12.20 o 
  -3  42   4       50.39       46.91     10.55 o 
  -2  42   4      523.22      612.44     27.09 o 
  -1  42   4      104.50      102.60     15.25 o 
   0  42   4      129.47      149.71     17.19 o 
   1  42   4       36.20       34.45     10.82 o 
   2  42   4      722.85      652.11     28.43 o 
   3  42   4       92.36      107.61     18.91 o 
  -5  43   4       13.10       29.29     20.74 o 
  -3  43   4       37.20       40.27     17.08 o 
  -2  43   4        0.14       24.40      9.76 o 
  -1  43   4        6.15        0.24      8.12 o 
   0  43   4        8.33       29.39      9.93 o 
   1  43   4        0.28       10.98      8.79 o 
   2  43   4       34.12       90.30     21.96 o 
  -3  44   4        1.93       46.37     20.74 o 
  -2  44   4      628.34      533.24     36.61 o 
  -1  44   4       54.37       58.57     18.30 o 
   0  44   4      207.84      220.86     29.29 o 
   1  44   4       18.20       24.40     19.52 o 
  -2  45   4       57.63       85.42     24.40 o 
  -1  45   4        0.00      -12.20     18.30 o 
 -14   1   5      255.26      268.45     30.51 o 
 -13   1   5       80.98       87.24     29.90 o 
 -12   1   5       27.85       27.32      9.89 o 
 -11   1   5        4.36       -2.66      7.30 o 
 -10   1   5       94.09      124.76     13.81 o 
  -9   1   5        4.65       11.35      5.02 o 
  -8   1   5      491.15      483.55     11.70 o 
  -7   1   5        0.86        1.83      2.87 o 
  -6   1   5       93.90       65.95      5.46 o 
  -5   1   5        1.03        1.48      3.35 o 
  -4   1   5       75.12       81.15      3.87 o 
  -3   1   5       73.56       65.11      2.67 o 
  -2   1   5      643.80      537.96     11.45 o 
  -1   1   5      101.55      124.35      4.31 o 
   0   1   5    21009.74    24735.41    194.63 o 
   1   1   5      135.72      139.15      5.01 o 
   2   1   5     3059.67     3123.52     31.21 o 
   3   1   5       86.74       89.78      4.77 o 
   4   1   5       50.71       31.22      4.61 o 
   5   1   5      532.76      510.91     10.28 o 
   6   1   5      785.15      749.50     34.17 o 
   7   1   5       26.14       21.83      7.62 o 
   8   1   5        5.79        8.90      7.30 o 
   9   1   5        3.01       -6.90      6.90 o 
  10   1   5     1001.39      828.89     42.10 o 
  11   1   5      457.24      440.43     24.58 o 
  12   1   5       20.31       32.29     11.12 o 
  13   1   5       98.59      128.13     25.63 o 
 -14   2   5       55.80       56.13     18.30 o 
 -13   2   5        2.02       10.37      9.49 o 
 -12   2   5       46.83       85.34     13.35 o 
 -11   2   5      195.32      167.21     15.53 o 
 -10   2   5     2315.39     2240.78     47.02 o 
  -9   2   5      371.99      379.01     13.45 o 
  -8   2   5       62.98       57.96      6.81 o 
  -7   2   5       22.66       20.61      3.58 o 
  -6   2   5       96.92       76.30      6.16 o 
  -5   2   5       62.36       63.91      4.40 o 
  -4   2   5     1642.18     1496.98     18.75 o 
  -3   2   5       22.83       14.71      2.47 o 
  -2   2   5     4558.49     5025.70     44.39 o 
  -1   2   5      956.73     1024.02     14.51 o 
   0   2   5     7600.75     7941.19     67.25 o 
   1   2   5       51.00       57.96      3.93 o 
   2   2   5      575.45      656.98     10.74 o 
   3   2   5       20.07       24.53      3.07 o 
   4   2   5     3624.20     3892.21     38.24 o 
   5   2   5       23.13       16.07      4.96 o 
   6   2   5     1804.25     1740.14     39.05 o 
   7   2   5       45.68       40.27     12.20 o 
   8   2   5     5129.98     4620.46     76.79 o 
   9   2   5      163.56      143.44     14.67 o 
  10   2   5      580.44      520.56     24.58 o 
  11   2   5        5.55       21.76     12.20 o 
  12   2   5     2235.59     2080.47     53.92 o 
 -14   3   5      251.67      270.89     30.51 o 
 -13   3   5       21.24       31.91     13.42 o 
 -12   3   5      508.85      510.50     23.72 o 
 -11   3   5       13.05       21.63     18.30 o 
 -10   3   5      946.49      873.71     27.61 o 
  -9   3   5       16.38       13.13      5.17 o 
  -8   3   5     2598.02     2451.28     36.36 o 
  -7   3   5       63.34       68.20      5.32 o 
  -6   3   5      336.43      290.27      9.29 o 
  -5   3   5       20.87       17.66      2.64 o 
  -4   3   5       81.52       75.84      3.60 o 
  -3   3   5       10.25       11.54      2.79 o 
  -2   3   5     7237.99     7737.21     65.21 o 
  -1   3   5        0.18        3.46      1.54 o 
   0   3   5     2264.26     2406.97     24.84 o 
   1   3   5      165.91      179.25      5.77 o 
   2   3   5     4460.72     4942.06     45.23 o 
   3   3   5        4.89        0.96      3.51 o 
   4   3   5       31.24       31.56      3.22 o 
   5   3   5       31.58       26.38      4.66 o 
   6   3   5      146.87      129.24      8.79 o 
   7   3   5       73.33       58.67      9.49 o 
   8   3   5      807.28      716.28     36.61 o 
   9   3   5        6.34        1.22     10.98 o 
  10   3   5     2024.23     1838.74     46.16 o 
  11   3   5      557.10      585.62     26.31 o 
  12   3   5       20.11       21.83     11.43 o 
 -14   4   5       72.88      103.72     20.74 o 
 -13   4   5       40.89       25.63     14.64 o 
 -12   4   5        4.38        0.00      8.63 o 
 -11   4   5      156.82      136.68     14.67 o 
 -10   4   5       18.58       23.41      6.26 o 
  -9   4   5      141.06      137.68     10.14 o 
  -8   4   5     6121.51     5756.45     67.71 o 
  -7   4   5       79.98       86.90      7.35 o 
  -6   4   5     1028.99      981.69     15.09 o 
  -5   4   5       42.75       44.48      4.40 o 
  -4   4   5     1726.48     1727.36     32.62 o 
  -3   4   5      123.56      115.18      5.58 o 
  -2   4   5      413.93      544.48     15.88 o 
  -1   4   5        3.17        6.41      1.75 o 
   0   4   5      411.98      478.41      9.36 o 
   1   4   5       33.63       40.91      3.31 o 
   2   4   5      130.56      188.44      8.18 o 
   3   4   5        1.67        0.70      2.11 o 
   4   4   5        0.70        5.54      2.82 o 
   5   4   5       10.83       11.31      4.11 o 
   6   4   5       46.31       61.91      6.63 o 
   7   4   5      162.38      157.59     15.25 o 
   8   4   5       91.08       81.15     12.08 o 
   9   4   5      161.90      131.83     14.67 o 
  10   4   5       78.62      133.01     21.96 o 
  11   4   5       33.88       36.04     11.12 o 
  12   4   5       23.64       19.77     10.76 o 
 -14   5   5       87.27       68.33     20.74 o 
 -13   5   5       31.11       43.93     15.86 o 
 -12   5   5        3.76       -4.43      8.54 o 
 -11   5   5        1.02       -4.23      7.30 o 
 -10   5   5        3.26       -2.85      4.93 o 
  -9   5   5        0.85        2.07      4.83 o 
  -8   5   5      320.59      305.98     12.90 o 
  -7   5   5      229.26      214.14     10.51 o 
  -6   5   5     1943.78     1886.25     28.86 o 
  -5   5   5       13.92       14.29      3.55 o 
  -4   5   5     2851.31     3077.83     37.78 o 
  -3   5   5        8.37        6.72      3.31 o 
  -2   5   5        9.62        8.72      2.64 o 
  -1   5   5       40.91       42.18      3.70 o 
   0   5   5     1601.72     1711.24     19.28 o 
   1   5   5      186.16      199.60      6.78 o 
   2   5   5    12566.12    13021.35    107.16 o 
   3   5   5       32.46       30.35      3.14 o 
   4   5   5      126.06      123.53      8.98 o 
   5   5   5        0.01       -3.12      3.12 o 
   6   5   5     9052.38     8760.37     93.65 o 
   7   5   5      280.80      254.39     11.80 o 
   8   5   5     1636.92     1642.89     76.27 o 
   9   5   5        0.68       -7.93      7.93 o 
  10   5   5     2467.11     2292.97     53.06 o 
  11   5   5       31.05        2.44     12.20 o 
  12   5   5       97.27      106.51     16.39 o 
 -13   6   5       15.93       39.05     14.64 o 
 -12   6   5      116.55      117.14     19.52 o 
 -11   6   5       22.00       17.37      9.03 o 
 -10   6   5        0.81        6.04      5.55 o 
  -9   6   5        7.76        3.91      4.83 o 
  -8   6   5     2780.12     2891.94     41.48 o 
  -7   6   5        0.65        5.11      3.95 o 
  -6   6   5      981.93      934.73     19.02 o 
  -5   6   5       25.47       18.06      3.80 o 
  -4   6   5      712.91      463.08     11.49 o 
  -3   6   5      227.90      261.36      9.26 o 
  -2   6   5     1527.19     1668.53     25.78 o 
  -1   6   5       68.53       84.60      3.61 o 
   0   6   5     2261.30     2162.25     22.95 o 
   1   6   5        0.00        1.55      1.94 o 
   2   6   5     4607.71     5353.98     48.80 o 
   3   6   5      208.57      221.31      5.99 o 
   4   6   5     7703.21     7448.26     79.05 o 
   5   6   5      245.40      252.84     10.22 o 
   6   6   5      521.11      569.46     19.47 o 
   7   6   5        0.22       -4.16      4.29 o 
   8   6   5     4566.70     4297.59     73.77 o 
   9   6   5      268.91      250.94     18.98 o 
  10   6   5      420.38      410.06     21.99 o 
  11   6   5       53.98       61.01     17.08 o 
  12   6   5       31.18       14.94     10.55 o 
 -13   7   5       82.98       52.47     17.08 o 
 -12   7   5       80.61       64.67     17.08 o 
 -11   7   5       49.31       64.65      9.38 o 
 -10   7   5       64.35       65.68      9.83 o 
  -9   7   5        8.77        1.94      7.60 o 
  -8   7   5      373.55      393.62     13.98 o 
  -7   7   5        1.88        3.56      4.11 o 
  -6   7   5       41.77       46.59      5.75 o 
  -5   7   5       32.71       21.94      3.67 o 
  -4   7   5        0.23       12.10      3.38 o 
  -3   7   5      154.93      155.86      6.95 o 
  -2   7   5       40.97       27.43      3.67 o 
  -1   7   5       62.00       61.75      3.54 o 
   0   7   5      732.95      863.32     12.45 o 
   1   7   5      324.53      334.55      7.65 o 
   2   7   5      135.72      110.73      4.88 o 
   3   7   5      121.42      125.94      5.22 o 
   4   7   5      742.54      761.77     16.76 o 
   5   7   5       26.87       25.43      4.66 o 
   6   7   5       47.65       27.22      6.13 o 
   7   7   5      102.32       87.36      8.46 o 
   8   7   5       73.57       59.77     10.98 o 
   9   7   5       91.24       82.98     12.49 o 
  10   7   5      709.71      603.43     31.73 o 
  11   7   5       12.87        4.71      8.79 o 
  12   7   5       46.12       18.30     13.42 o 
 -13   8   5       13.27       20.74     14.64 o 
 -12   8   5        5.07        0.00     12.20 o 
 -11   8   5       12.19        8.88      6.55 o 
 -10   8   5       18.42       28.77      7.07 o 
  -9   8   5       63.85       58.74      7.69 o 
  -8   8   5      598.59      585.45     18.47 o 
  -7   8   5      118.10       97.36      8.26 o 
  -6   8   5        0.33        2.36      5.73 o 
  -5   8   5       96.03       86.52      6.63 o 
  -4   8   5      283.71      209.12      9.02 o 
  -3   8   5      112.53      121.14      6.21 o 
  -2   8   5     3552.43     3989.40     45.49 o 
  -1   8   5        0.37        5.13      2.51 o 
   0   8   5     8055.61     9157.81    116.92 o 
   1   8   5        0.80        1.74      2.07 o 
   2   8   5      903.51      933.56     13.51 o 
   3   8   5        0.06        4.07      1.89 o 
   4   8   5     1229.96     1133.65     36.83 o 
   5   8   5      120.63      132.47     14.80 o 
   6   8   5        0.05       -1.63      6.43 o 
   7   8   5       12.89        5.61      5.02 o 
   8   8   5      523.11      526.93     41.49 o 
   9   8   5      269.72      235.73     18.12 o 
  10   8   5        0.25       -3.21      8.16 o 
  11   8   5        7.62       -1.09     13.42 o 
  12   8   5       62.42       69.12     14.93 o 
 -13   9   5        6.78        4.88     12.20 o 
 -12   9   5       72.73       92.74     18.30 o 
 -11   9   5       16.54       13.87     14.64 o 
 -10   9   5       61.32      108.84     13.86 o 
  -9   9   5        4.77       -3.54      5.44 o 
  -8   9   5       37.09       54.37      7.26 o 
  -7   9   5      170.18      157.95     14.79 o 
  -6   9   5     6047.79     5724.55     65.68 o 
  -5   9   5      121.45      111.28      7.71 o 
  -4   9   5       66.74       51.33      5.02 o 
  -3   9   5      606.63      589.66     20.49 o 
  -2   9   5     7577.66     7552.97     77.47 o 
  -1   9   5      119.46      133.50      4.88 o 
   0   9   5     1128.96     1148.61     15.28 o 
   1   9   5      170.73      155.95      5.24 o 
   2   9   5      400.76      336.62      7.43 o 
   3   9   5       50.87       45.61      5.14 o 
   4   9   5       52.76       64.66      6.26 o 
   5   9   5      254.89      243.70     13.31 o 
   6   9   5     6976.43     6563.98    129.50 o 
   7   9   5        4.22       10.02      5.55 o 
   8   9   5      689.07      789.75     48.55 o 
   9   9   5      161.96      142.22     14.67 o 
  10   9   5     1313.92     1221.06     65.28 o 
  11   9   5        0.01       -4.34      7.62 o 
  12   9   5      138.53      148.88     18.98 o 
 -13  10   5      103.65      167.17     23.18 o 
 -12  10   5      180.54      198.90     24.40 o 
 -11  10   5       29.03       31.84      9.03 o 
 -10  10   5        0.19        2.27      5.37 o 
  -9  10   5       12.53        6.10      5.64 o 
  -8  10   5      389.90      374.87     13.84 o 
  -7  10   5        0.11        4.04      4.11 o 
  -6  10   5     1755.50     1582.64     26.92 o 
  -5  10   5       14.29       13.66      3.67 o 
  -4  10   5     5562.94     5232.47     58.90 o 
  -3  10   5       84.92       81.10      6.08 o 
  -2  10   5     6190.41     6460.78     68.09 o 
  -1  10   5      125.57      102.15      4.40 o 
   0  10   5      765.38      673.98     11.05 o 
   1  10   5       29.86       32.62      3.31 o 
   2  10   5      576.36      529.77      9.68 o 
   3  10   5       70.87       72.43      6.01 o 
   4  10   5     4202.43     3989.92     49.02 o 
   5  10   5       41.09       35.75      5.84 o 
   6  10   5       24.75       44.20     24.40 o 
   7  10   5      110.71      105.38      9.28 o 
   8  10   5     4739.09     4407.53     71.90 o 
   9  10   5       66.18       57.46     11.22 o 
  10  10   5      208.32      207.52     18.54 o 
  11  10   5       89.45       91.47     13.72 o 
  12  10   5      121.52      162.93     19.28 o 
 -12  11   5        5.16       24.72      9.89 o 
 -11  11   5       13.08       12.01      8.16 o 
 -10  11   5      293.44      270.01     17.19 o 
  -9  11   5       45.24       39.19      7.26 o 
  -8  11   5     1034.19      944.75     23.08 o 
  -7  11   5       27.34       20.36      5.27 o 
  -6  11   5      119.73      202.13     10.36 o 
  -5  11   5       87.56       69.94      9.69 o 
  -4  11   5      313.14      319.93     12.71 o 
  -3  11   5       10.31       13.68      3.23 o 
  -2  11   5      482.44      478.79     11.94 o 
  -1  11   5       14.58       15.58      2.32 o 
   0  11   5      424.03      448.55      8.89 o 
   1  11   5       82.93       80.03      4.52 o 
   2  11   5       37.27       50.67      4.40 o 
   3  11   5       50.62       48.28      5.29 o 
   4  11   5        5.54       10.33      5.56 o 
   5  11   5      254.71      247.16     11.24 o 
   6  11   5    12680.02    12166.36    319.98 o 
   7  11   5      170.43      162.62     10.93 o 
   8  11   5        0.50        5.30      9.59 o 
   9  11   5       13.38        5.60      9.76 o 
  10  11   5      170.04      183.97     27.46 o 
  11  11   5       16.71       16.36     14.03 o 
  12  11   5      445.58      476.96     58.57 o 
 -12  12   5     1003.14     1000.06     36.00 o 
 -11  12   5        8.37        4.61      7.93 o 
 -10  12   5       30.22       26.90      9.03 o 
  -9  12   5       23.97       35.90      8.16 o 
  -8  12   5      187.41      259.88     13.57 o 
  -7  12   5       34.63       25.44      5.37 o 
  -6  12   5      363.58      321.38     11.84 o 
  -5  12   5       16.13       16.65      4.29 o 
  -4  12   5      577.67      583.66     14.48 o 
  -3  12   5       26.54       32.09      4.98 o 
  -2  12   5     1408.04     1340.86     30.29 o 
  -1  12   5      106.75       90.59      4.22 o 
   0  12   5     3005.57     2953.59     30.56 o 
   1  12   5       49.65       49.55      3.79 o 
   2  12   5      596.84      502.51     12.68 o 
   3  12   5       82.68       72.65      6.26 o 
   4  12   5     6246.83     6332.22     71.11 o 
   5  12   5      170.23      166.32     10.22 o 
   6  12   5     5483.80     5445.89     66.06 o 
   7  12   5        3.62        1.05      4.83 o 
   8  12   5      410.97      405.79     23.45 o 
   9  12   5       32.38        3.23     12.81 o 
  10  12   5       29.68       29.29     10.35 o 
  11  12   5       21.05       12.66     10.25 o 
  12  12   5     1246.22     1222.87     73.21 o 
 -12  13   5      318.17      363.47     20.26 o 
 -11  13   5      123.39      148.75     15.08 o 
 -10  13   5     2703.36     2608.61     51.77 o 
  -9  13   5      245.54      257.49     17.26 o 
  -8  13   5      187.05      170.83     13.81 o 
  -7  13   5        1.71       -2.36      3.95 o 
  -6  13   5     1590.00     1613.59     28.11 o 
  -5  13   5      272.83      269.75     10.74 o 
  -4  13   5     2958.66     2844.91     38.00 o 
  -3  13   5      180.92      174.20     12.01 o 
  -2  13   5       40.70       16.20      3.62 o 
  -1  13   5        6.35        1.68      1.75 o 
   0  13   5       77.11       69.06      4.55 o 
   1  13   5       16.16       14.53      3.19 o 
   2  13   5      983.61      776.91     16.17 o 
   3  13   5      136.24      138.51      8.40 o 
   4  13   5     2262.78     2236.40     55.87 o 
   5  13   5       64.79       52.90      6.72 o 
   6  13   5     8054.64     7767.91     87.69 o 
   7  13   5        7.09       10.54      5.37 o 
   8  13   5       89.13       72.46      8.90 o 
   9  13   5       13.78       -0.49     17.69 o 
  10  13   5      647.01      689.37     40.27 o 
  11  13   5       10.06       20.06     10.76 o 
  12  13   5       26.70       36.99     13.48 o 
 -12  14   5      116.60      165.49     16.33 o 
 -11  14   5       49.27       39.05     10.35 o 
 -10  14   5      220.55      182.94     15.95 o 
  -9  14   5       79.67       67.86     10.35 o 
  -8  14   5        0.23       -2.07      5.56 o 
  -7  14   5       14.91        6.76      5.56 o 
  -6  14   5      249.24      277.74     11.41 o 
  -5  14   5      729.14      727.64     17.52 o 
  -4  14   5     1796.48     1672.16     35.77 o 
  -3  14   5       11.99       12.70      3.72 o 
  -2  14   5     1362.44     1388.03     24.31 o 
  -1  14   5       56.14       52.85      3.93 o 
   0  14   5      182.49      128.80      6.63 o 
   1  14   5        1.09       -1.46      2.82 o 
   2  14   5      388.19      444.98     12.15 o 
   3  14   5       49.35       52.09      5.84 o 
   4  14   5     2140.95     1998.60     33.97 o 
   5  14   5       44.94       38.07      6.08 o 
   6  14   5      930.70      920.53     48.21 o 
   7  14   5      198.42      189.98     12.85 o 
   8  14   5     2048.43     1844.56     34.54 o 
   9  14   5       32.63       31.46      7.96 o 
  10  14   5       25.65       30.51     10.35 o 
  11  14   5      111.45      102.63     15.53 o 
  12  14   5      118.54       99.99     18.91 o 
 -12  15   5        0.30        1.22     13.42 o 
 -11  15   5       15.77       19.76      9.03 o 
 -10  15   5        3.55        4.88      7.30 o 
  -9  15   5       40.02       40.10      9.15 o 
  -8  15   5      275.74      237.46     16.39 o 
  -7  15   5       37.32       28.71      7.30 o 
  -6  15   5      153.68      130.25     11.62 o 
  -5  15   5      135.70      133.60     18.91 o 
  -4  15   5       30.71       30.47      9.21 o 
  -3  15   5      104.91       98.53      7.26 o 
  -2  15   5      971.13     1009.20     16.70 o 
  -1  15   5       37.60       37.78      4.90 o 
   0  15   5     2995.71     3000.70     37.46 o 
   1  15   5        8.76       16.13      3.38 o 
   2  15   5       96.33       93.93      6.97 o 
   3  15   5       93.01       88.29      7.18 o 
   4  15   5      313.03      354.13     14.44 o 
   5  15   5      180.92      166.21     10.52 o 
   6  15   5      509.00      422.46     15.19 o 
   7  15   5        2.00        0.81      4.93 o 
   8  15   5     1191.82     1125.15     27.59 o 
   9  15   5        1.58        3.37      6.08 o 
  10  15   5      109.55      126.68     19.52 o 
  11  15   5        4.96       -7.43      9.37 o 
  12  15   5       14.17        6.40     11.96 o 
 -12  16   5     1051.39      992.06     47.59 o 
 -11  16   5       45.09       22.34      9.89 o 
 -10  16   5       79.74      103.85     12.94 o 
  -9  16   5       19.96       18.82      8.16 o 
  -8  16   5        5.88        4.18      9.15 o 
  -7  16   5        0.23        3.10      5.56 o 
  -6  16   5     1102.85     1034.37     29.29 o 
  -5  16   5      360.99      358.11     15.08 o 
  -4  16   5       62.34       40.67      6.43 o 
  -3  16   5      222.65      204.55     10.76 o 
  -2  16   5     1625.19     1503.34     30.62 o 
  -1  16   5      440.32      433.28     10.77 o 
   0  16   5     2654.60     2564.09     56.86 o 
   1  16   5       88.51       69.64      5.90 o 
   2  16   5      708.36      688.02     16.35 o 
   3  16   5        8.60        9.84      3.95 o 
   4  16   5     1431.22     1353.69     25.55 o 
   5  16   5      153.73      143.59      9.99 o 
   6  16   5      134.18      128.66     15.69 o 
   7  16   5      429.12      375.41     14.76 o 
   8  16   5      377.20      370.38     15.40 o 
   9  16   5       34.69       32.95      7.49 o 
  10  16   5        0.06        7.02      9.15 o 
  11  16   5       21.96       23.18     11.22 o 
  12  16   5      127.94      141.28     28.07 o 
 -13  17   5       39.23       26.85     20.74 o 
 -12  17   5     1019.15     1039.64     48.81 o 
 -11  17   5      210.07      233.07     18.92 o 
 -10  17   5     1958.36     1951.79     44.84 o 
  -9  17   5      222.63      191.24     15.95 o 
  -8  17   5      107.84       66.19      9.89 o 
  -7  17   5       30.70       29.98      7.93 o 
  -6  17   5       39.52       29.40      6.74 o 
  -5  17   5        0.55        2.22      4.24 o 
  -4  17   5     4556.19     4171.76    141.55 o 
  -3  17   5      641.25      597.23     30.51 o 
  -2  17   5     6355.10     5995.89     82.40 o 
  -1  17   5       94.61       99.13      6.21 o 
   0  17   5     2726.08     2568.45     55.47 o 
   1  17   5        0.91       -1.46      2.51 o 
   2  17   5       96.65       86.61      6.78 o 
   3  17   5      265.15      237.69     10.32 o 
   4  17   5     6858.84     6570.79     75.36 o 
   5  17   5       57.23       41.78      8.12 o 
   6  17   5     2494.14     2266.77     37.46 o 
   7  17   5       11.47       11.15      5.37 o 
   8  17   5       76.45       87.54      9.99 o 
   9  17   5       59.87       65.26     12.81 o 
  10  17   5      530.69      539.68     25.89 o 
  11  17   5        7.67       15.91     11.62 o 
 -13  18   5       13.76       25.63     19.52 o 
 -12  18   5        4.41        9.76     14.64 o 
 -11  18   5       22.54       30.77      9.89 o 
 -10  18   5      135.50      166.00     15.95 o 
  -9  18   5       13.67       11.92      7.30 o 
  -8  18   5        0.02        6.10      5.86 o 
  -7  18   5       61.00       54.81     12.81 o 
  -6  18   5       66.34       25.39      7.93 o 
  -5  18   5        1.36       -0.44      4.24 o 
  -4  18   5      875.43      883.22     23.72 o 
  -3  18   5       20.50       24.40      6.04 o 
  -2  18   5       58.42       58.24     14.64 o 
  -1  18   5       44.23       40.58      7.41 o 
   0  18   5        0.12        7.68      3.38 o 
   1  18   5        3.67        0.92      3.24 o 
   2  18   5      411.82      359.14     11.94 o 
   3  18   5      257.17      228.04     10.08 o 
   4  18   5     2854.10     2676.11     39.89 o 
   5  18   5      156.69      128.32      9.81 o 
   6  18   5       11.37        5.94      6.00 o 
   7  18   5       20.42        9.89      8.37 o 
   8  18   5     2215.82     2007.71     37.67 o 
   9  18   5        0.17        2.88      7.09 o 
  10  18   5      125.53      132.43     16.39 o 
  11  18   5       21.04       12.05     10.25 o 
 -13  19   5      125.31      145.21     26.85 o 
 -12  19   5      596.34      628.42     40.27 o 
 -11  19   5      312.75      311.61     23.18 o 
 -10  19   5      257.05      243.77     18.92 o 
  -9  19   5      115.34      101.41     12.08 o 
  -8  19   5      314.06      318.56     17.26 o 
  -7  19   5        3.96        0.61      5.18 o 
  -6  19   5      565.56      550.44     20.26 o 
  -5  19   5        0.57       -1.71      4.06 o 
  -4  19   5      385.62      368.20     37.83 o 
  -3  19   5       21.47       29.23      7.93 o 
  -2  19   5      929.64      817.59     22.43 o 
  -1  19   5        9.19        7.68      3.38 o 
   0  19   5        0.25        2.84      3.38 o 
   1  19   5      123.25      111.62      7.89 o 
   2  19   5       67.46       87.50      7.39 o 
   3  19   5      179.53      149.00      9.50 o 
   4  19   5     3254.28     2925.27     46.10 o 
   5  19   5        4.89        7.58      5.12 o 
   6  19   5        2.52        5.77      4.83 o 
   7  19   5      142.39      130.09     10.93 o 
   8  19   5        0.33       11.80      6.34 o 
   9  19   5       10.53       -4.83      5.84 o 
  10  19   5        7.42        4.47      7.35 o 
  11  19   5      119.20      111.65     17.26 o 
 -13  20   5       73.68       53.69     23.18 o 
 -12  20   5       92.11      106.16     21.96 o 
 -11  20   5       41.79       42.71     17.08 o 
 -10  20   5       23.00       32.34      9.49 o 
  -9  20   5        0.09       -6.04      6.04 o 
  -8  20   5     2779.14     2599.91     51.75 o 
  -7  20   5       72.06       55.19      9.03 o 
  -6  20   5     2511.35     2219.86     44.00 o 
  -5  20   5        2.64        6.76      5.56 o 
  -4  20   5      166.56      212.29     31.73 o 
  -3  20   5      168.34      152.69     12.08 o 
  -2  20   5     1287.07     1251.84     28.90 o 
  -1  20   5       35.41       34.38      5.52 o 
   0  20   5     1562.42     1386.11     28.17 o 
   1  20   5      100.03       85.72      7.26 o 
   2  20   5     3335.50     3183.33     43.42 o 
   3  20   5      345.88      334.30     13.82 o 
   4  20   5     2110.65     2017.95     33.80 o 
   5  20   5       19.41       16.11      6.85 o 
   6  20   5     1608.35     1500.09     29.97 o 
   7  20   5       42.97       34.63      7.26 o 
   8  20   5      277.20      282.31     16.37 o 
   9  20   5        0.69       -3.96      6.55 o 
  10  20   5      125.66      129.60     13.35 o 
  11  20   5        0.44      -11.16     11.59 o 
 -13  21   5       23.90       24.40     19.52 o 
 -12  21   5      185.00      214.76     29.29 o 
 -11  21   5       25.31       12.20     14.64 o 
 -10  21   5      255.48      276.09     20.15 o 
  -9  21   5        9.93       -1.60      7.93 o 
  -8  21   5       91.86      118.56     12.94 o 
  -7  21   5      238.10      246.49     16.39 o 
  -6  21   5       45.27       30.63      7.30 o 
  -5  21   5       64.40       65.93      9.15 o 
  -4  21   5     6191.47     5808.56    150.09 o 
  -3  21   5      101.58      113.32     10.76 o 
  -2  21   5      145.59      143.91     11.62 o 
  -1  21   5        6.00        8.99      4.69 o 
   0  21   5        3.91        5.23      3.55 o 
   1  21   5       24.68       34.08      6.06 o 
   2  21   5      145.81      133.37      9.10 o 
   3  21   5        5.03        1.69      4.11 o 
   4  21   5      103.38       99.14     14.16 o 
   5  21   5       33.36       34.78      6.55 o 
   6  21   5       17.24       19.76      5.84 o 
   7  21   5        4.43       -0.83      7.67 o 
   8  21   5      354.62      377.65     16.60 o 
   9  21   5       63.02       56.75     10.08 o 
  10  21   5      158.47      138.16     14.45 o 
  11  21   5       79.75       98.39     16.12 o 
 -13  22   5        3.38       -4.88     18.30 o 
 -12  22   5       55.34       45.15     19.52 o 
 -11  22   5       14.15       17.08     15.86 o 
 -10  22   5        9.09       -5.01      8.54 o 
  -9  22   5       19.79       27.66      9.03 o 
  -8  22   5      150.02      132.04     13.72 o 
  -7  22   5      169.13      184.39     14.67 o 
  -6  22   5       54.11       85.52     22.57 o 
  -5  22   5       17.74       17.57      6.71 o 
  -4  22   5      338.14      306.41     19.52 o 
  -3  22   5       25.22       28.53      6.90 o 
  -2  22   5     1144.69     1111.77     27.61 o 
  -1  22   5       56.15       65.04      8.63 o 
   0  22   5      375.50      326.41     11.64 o 
   1  22   5      262.11      248.61     10.41 o 
   2  22   5     1126.78     1016.89     21.82 o 
   3  22   5       68.32       76.90      7.69 o 
   4  22   5      102.99      124.91      9.81 o 
   5  22   5      141.58      118.81      9.81 o 
   6  22   5        6.51        8.65      7.45 o 
   7  22   5        6.94        6.51      5.64 o 
   8  22   5      217.16      221.24     21.77 o 
   9  22   5        9.26       -1.67      8.81 o 
  10  22   5       46.74       14.22      8.85 o 
  11  22   5        2.67       11.64     10.35 o 
 -13  23   5        6.89       -8.54     20.74 o 
 -12  23   5        1.85        6.10     15.86 o 
 -11  23   5        7.74       -2.44     13.42 o 
 -10  23   5      567.84      643.26     26.71 o 
  -9  23   5        2.06        7.32      8.63 o 
  -8  23   5      256.39      269.30     18.98 o 
  -7  23   5      154.59      156.23     13.81 o 
  -6  23   5      641.73      611.00     22.43 o 
  -5  23   5        4.04       -2.95      4.96 o 
  -4  23   5      155.45      112.32     11.22 o 
  -3  23   5       42.07       49.37     10.37 o 
  -2  23   5     1543.15     1462.67     32.79 o 
  -1  23   5        0.75        0.81      4.96 o 
   0  23   5      153.70      174.30     11.43 o 
   1  23   5      864.80      792.60     18.72 o 
   2  23   5        6.11       20.46      7.12 o 
   3  23   5        4.89        1.59      4.43 o 
   4  23   5       53.43       59.92      7.49 o 
   5  23   5        4.75       -4.05      4.66 o 
   6  23   5     1285.06     1176.99     27.14 o 
   7  23   5       14.58        5.02     10.39 o 
   8  23   5      555.71      553.88     19.85 o 
   9  23   5        0.24       -6.46      6.46 o 
  10  23   5        0.71       -2.03      7.69 o 
 -12  24   5      145.72      185.48     29.29 o 
 -11  24   5        2.96        6.10     14.64 o 
 -10  24   5     1254.45     1305.66     56.13 o 
  -9  24   5       30.54       18.13     18.30 o 
  -8  24   5      798.83      802.06     27.57 o 
  -7  24   5      218.84      213.70     16.39 o 
  -6  24   5      823.35      817.97     25.84 o 
  -5  24   5      149.79      152.99     14.64 o 
  -4  24   5      556.32      530.80     19.85 o 
  -3  24   5       41.60       37.72      7.30 o 
  -2  24   5     2994.67     2634.50     68.33 o 
  -1  24   5        2.65       11.63      6.43 o 
   0  24   5     6697.22     6666.22    132.03 o 
   1  24   5      512.29      473.02     14.55 o 
   2  24   5     3058.74     2914.64     61.10 o 
   3  24   5       24.90       27.87      5.75 o 
   4  24   5     1633.64     1520.77     35.46 o 
   5  24   5       19.55       17.88      5.84 o 
   6  24   5      548.27      453.58     17.13 o 
   7  24   5        0.14       -4.98      5.55 o 
   8  24   5        2.66       19.09      7.35 o 
   9  24   5      104.86       97.50     12.15 o 
  10  24   5        9.47       10.19     11.61 o 
 -12  25   5       31.91       40.27     19.52 o 
 -11  25   5       78.13       51.25     19.52 o 
 -10  25   5      114.70      101.28     20.74 o 
  -9  25   5       27.83       25.16      9.76 o 
  -8  25   5      731.86      776.14     27.57 o 
  -7  25   5       52.02       44.09     15.86 o 
  -6  25   5     3224.72     3003.50    119.58 o 
  -5  25   5        1.00       -4.69      4.69 o 
  -4  25   5       44.61       53.14      8.63 o 
  -3  25   5        5.22        1.11      4.69 o 
  -2  25   5      165.17      193.45     14.22 o 
  -1  25   5      767.04      688.98     22.43 o 
   0  25   5     4344.79     4069.77     66.42 o 
   1  25   5      609.17      568.32     16.17 o 
   2  25   5     2657.05     2483.54     44.09 o 
   3  25   5      104.93      112.65      9.38 o 
   4  25   5      209.67      195.39     21.03 o 
   5  25   5       35.21       28.47      7.05 o 
   6  25   5      396.83      350.28     15.25 o 
   7  25   5        8.52        9.76      7.77 o 
   8  25   5      674.11      674.72     23.57 o 
   9  25   5       20.06       17.75      7.98 o 
  10  25   5       39.47       24.05      9.87 o 
  11  25   5        3.76       23.18     18.30 o 
 -12  26   5        7.81        1.22     15.86 o 
 -11  26   5      115.51      128.13     24.40 o 
 -10  26   5       50.35       40.27     17.08 o 
  -9  26   5        0.49       -7.30      7.30 o 
  -8  26   5      161.24      176.71     16.33 o 
  -7  26   5       39.56       41.11      9.03 o 
  -6  26   5      143.96      120.37     14.64 o 
  -5  26   5        3.08       -4.88     10.98 o 
  -4  26   5      747.00      731.64     43.93 o 
  -3  26   5        0.16       -0.10      4.96 o 
  -2  26   5     2741.77     2527.71     48.30 o 
  -1  26   5       80.82       74.68      9.89 o 
   0  26   5      995.57      984.13     27.61 o 
   1  26   5      522.67      518.51     22.45 o 
   2  26   5      466.90      515.47     26.01 o 
   3  26   5       67.62       77.20     11.87 o 
   4  26   5      660.93      648.01     19.48 o 
   5  26   5        7.78       10.06      7.98 o 
   6  26   5       57.76       49.80      8.67 o 
   7  26   5       40.58       52.91      8.85 o 
   8  26   5      476.20      456.42     19.25 o 
   9  26   5       23.08       12.67      8.30 o 
  10  26   5       12.83       26.66     10.22 o 
 -12  27   5        0.60      -15.86     15.86 o 
 -11  27   5       63.23       43.93     19.52 o 
 -10  27   5        0.39        8.54     14.64 o 
  -9  27   5       37.70       26.06     25.63 o 
  -8  27   5      112.02       96.92     13.35 o 
  -7  27   5       71.28       81.15     12.08 o 
  -6  27   5      861.25      884.10     28.43 o 
  -5  27   5        3.83       10.98      6.43 o 
  -4  27   5     1795.67     1722.82     61.01 o 
  -3  27   5       12.05       18.30      8.54 o 
  -2  27   5       57.73       79.19      9.89 o 
  -1  27   5      106.68      125.73     12.08 o 
   0  27   5      732.53      596.49     31.12 o 
   1  27   5       98.26       92.44      8.67 o 
   2  27   5     2767.99     2581.19     61.35 o 
   3  27   5       20.84       20.83      8.36 o 
   4  27   5      174.82      155.60     14.53 o 
   5  27   5       58.63       56.35      8.20 o 
   6  27   5      384.75      362.13     16.55 o 
   7  27   5       12.17        7.19      7.22 o 
   8  27   5       24.49       41.32      8.90 o 
   9  27   5        1.21       -5.46      7.43 o 
  10  27   5      201.96      206.06     29.29 o 
 -11  28   5        0.05        1.22     14.64 o 
 -10  28   5      194.79      219.64     30.51 o 
  -9  28   5       55.11       52.47     18.30 o 
  -8  28   5     1639.17     1587.66     41.31 o 
  -7  28   5       77.49       80.71     12.08 o 
  -6  28   5       10.09       26.72      8.50 o 
  -5  28   5      287.27      296.04     17.67 o 
  -4  28   5     1512.60     1542.26     37.47 o 
  -3  28   5      282.39      300.68     20.13 o 
  -2  28   5      603.52      651.96     25.01 o 
  -1  28   5      361.53      345.10     17.60 o 
   0  28   5       38.67       50.22      9.37 o 
   1  28   5      143.42      147.53     13.35 o 
   2  28   5       15.10       20.04      5.84 o 
   3  28   5       13.36        8.43      5.37 o 
   4  28   5     1658.54     1596.15     32.39 o 
   5  28   5        1.86        0.88      5.55 o 
   6  28   5      627.96      641.14     21.14 o 
   7  28   5       29.08       28.14      8.07 o 
   8  28   5       63.10       59.03     10.03 o 
   9  28   5        0.03       -6.26      7.07 o 
  10  28   5      778.17      870.03     48.81 o 
 -11  29   5        5.95       -1.22     12.20 o 
 -10  29   5      154.47      202.56     30.51 o 
  -9  29   5       39.07       37.83     17.08 o 
  -8  29   5      146.41      153.16     16.33 o 
  -7  29   5        0.75       15.61      8.16 o 
  -6  29   5     1788.31     1574.80     39.66 o 
  -5  29   5       35.54       29.54      7.89 o 
  -4  29   5        1.42       14.64      6.90 o 
  -3  29   5      268.38      256.27     17.26 o 
  -2  29   5     5127.73     4730.56     93.35 o 
  -1  29   5      852.34      818.48     20.56 o 
   0  29   5      366.09      331.91     17.26 o 
   1  29   5        8.63        5.23      6.10 o 
   2  29   5       22.28       20.89      8.88 o 
   3  29   5        0.22        2.27      4.83 o 
   4  29   5        1.91        3.32      5.55 o 
   5  29   5       14.67        6.10      6.08 o 
   6  29   5      153.10      151.78     15.64 o 
   7  29   5       11.12        2.20      6.41 o 
   8  29   5      162.48      170.24     17.40 o 
   9  29   5        0.11       -7.97      7.97 o 
 -11  30   5        7.32        1.22     17.08 o 
 -10  30   5       61.20       67.11     20.74 o 
  -9  30   5       22.53       30.51     17.08 o 
  -8  30   5        4.27       14.03      9.49 o 
  -7  30   5       16.34        9.51      8.16 o 
  -6  30   5       19.39       27.37     13.42 o 
  -5  30   5        1.82        0.57      8.54 o 
  -4  30   5      221.00      222.01     16.81 o 
  -3  30   5      517.29      505.21     21.13 o 
  -2  30   5     2196.84     2109.08     45.29 o 
  -1  30   5      401.83      376.09     18.12 o 
   0  30   5     1281.04     1211.23     48.81 o 
   1  30   5      197.29      195.11     15.95 o 
   2  30   5       86.03       84.63      9.38 o 
   3  30   5        6.86        3.25      5.64 o 
   4  30   5       16.72       28.85      6.97 o 
   5  30   5       22.10       19.68      7.26 o 
   6  30   5       46.30       48.01      8.90 o 
   7  30   5       26.69       35.51      9.10 o 
   8  30   5      675.51      692.46     30.62 o 
   9  30   5       11.70        7.47      8.73 o 
 -10  31   5      231.00      296.52     35.39 o 
  -9  31   5       62.83       67.11     19.52 o 
  -8  31   5      246.34      369.90     63.45 o 
  -7  31   5        0.47       -7.30      7.30 o 
  -6  31   5      314.21      327.78     39.05 o 
  -5  31   5       17.01        8.16      7.93 o 
  -4  31   5       71.72       90.20     11.62 o 
  -3  31   5       20.55       28.58      8.16 o 
  -2  31   5      678.05      694.57     19.70 o 
  -1  31   5      399.89      368.56     26.24 o 
   0  31   5      733.72      792.97     27.17 o 
   1  31   5      171.49      147.01     14.64 o 
   2  31   5      944.89      811.99     27.61 o 
   3  31   5        2.37       -2.92      5.14 o 
   4  31   5      552.96      569.05     19.73 o 
   5  31   5       18.28        7.32      6.01 o 
   6  31   5      975.49      970.09     26.98 o 
   7  31   5       48.57       40.36      9.28 o 
   8  31   5       95.73       95.10     12.40 o 
   9  31   5        0.73       -5.09     12.49 o 
 -10  32   5       34.72       45.15     19.52 o 
  -9  32   5       40.23       26.85     17.08 o 
  -8  32   5      293.71      262.35     31.73 o 
  -7  32   5        0.02       -0.13      8.16 o 
  -6  32   5      192.89      247.90     18.98 o 
  -5  32   5      281.65      265.52     18.92 o 
  -4  32   5       54.24       56.85     10.25 o 
  -3  32   5        2.72        2.86      6.14 o 
  -2  32   5      412.20      442.83     16.11 o 
  -1  32   5       43.78       51.45      9.89 o 
   0  32   5     1373.87     1305.30     39.66 o 
   1  32   5       55.57       47.72      9.89 o 
   2  32   5       22.69       30.33      9.76 o 
   3  32   5       23.26       26.76      7.21 o 
   4  32   5      595.73      543.55     21.12 o 
   5  32   5        0.66        2.13      6.40 o 
   6  32   5        1.82        0.59      6.48 o 
   7  32   5        2.02        1.80      9.07 o 
   8  32   5      399.13      380.95     20.56 o 
  -9  33   5       16.00       21.96     15.86 o 
  -8  33   5      435.98      479.55     37.83 o 
  -7  33   5      109.56      125.03     15.08 o 
  -6  33   5       62.20       53.57     11.62 o 
  -5  33   5        1.76       14.26     14.03 o 
  -4  33   5      340.64      320.37     20.65 o 
  -3  33   5        0.96       15.95      6.55 o 
  -2  33   5      287.55      301.25     18.92 o 
  -1  33   5      318.49      282.71     19.85 o 
   0  33   5       11.06       48.15      9.89 o 
   1  33   5      197.79      182.89     15.53 o 
   2  33   5      377.86      365.11     19.85 o 
   3  33   5       18.52        5.46      7.30 o 
   4  33   5      135.99      146.35     12.43 o 
   5  33   5        3.19       -0.34      6.41 o 
   6  33   5       33.91       35.54      8.85 o 
   7  33   5        4.27        2.40      7.37 o 
   8  33   5      673.61      781.89     27.20 o 
  -9  34   5       34.41       43.93     17.08 o 
  -8  34   5      237.32      197.68     30.51 o 
  -7  34   5       73.28       73.65     13.35 o 
  -6  34   5        5.61       -6.89      7.93 o 
  -5  34   5      718.30      668.27     71.99 o 
  -4  34   5      277.47      268.58     15.69 o 
  -3  34   5      200.05      198.18     13.61 o 
  -2  34   5      292.32      282.39     19.40 o 
  -1  34   5       61.93       60.94     10.76 o 
   0  34   5     2713.31     2590.97     67.72 o 
   1  34   5        0.88       -6.46      7.00 o 
   2  34   5      276.63      261.78     19.85 o 
   3  34   5        0.05        1.42      7.21 o 
   4  34   5      169.04      168.18     17.31 o 
   5  34   5       52.13       68.53     18.45 o 
   6  34   5       57.33       45.50      9.87 o 
   7  34   5       42.81       45.86     10.20 o 
   8  34   5      320.63      318.48     37.83 o 
  -8  35   5       99.75      124.46     24.40 o 
  -7  35   5      104.24      112.26     23.18 o 
  -6  35   5      374.06      413.17     31.12 o 
  -5  35   5       63.18       83.22     10.70 o 
  -4  35   5      159.81      185.67     14.09 o 
  -3  35   5       42.94       42.84      8.20 o 
  -2  35   5     1264.99     1118.81     34.07 o 
  -1  35   5      354.91      358.82     19.85 o 
   0  35   5       38.75       73.48     11.12 o 
   1  35   5       46.52       48.21     10.76 o 
   2  35   5      160.82      131.51     22.57 o 
   3  35   5       29.23       21.59      9.24 o 
   4  35   5      650.94      601.90     26.85 o 
   5  35   5       31.84       23.38      8.70 o 
   6  35   5      436.05      415.21     34.15 o 
   7  35   5       29.90       28.82      9.41 o 
  -8  36   5       24.53       26.85     15.86 o 
  -7  36   5      174.28      167.54     28.68 o 
  -6  36   5      288.41      276.74     17.52 o 
  -5  36   5      655.90      625.69     23.80 o 
  -4  36   5        4.20       15.86      7.49 o 
  -3  36   5      435.47      381.69     46.98 o 
  -2  36   5       16.16       20.74     12.20 o 
  -1  36   5        1.31       -6.74      6.74 o 
   0  36   5      571.35      579.82     25.44 o 
   1  36   5       15.93       23.49      8.50 o 
   2  36   5      136.78      152.68     28.07 o 
   3  36   5       51.41       46.64     11.43 o 
   4  36   5      114.56      136.30     28.07 o 
   5  36   5        0.86       -7.78      7.78 o 
   6  36   5      345.58      326.14     20.36 o 
   7  36   5        0.01        1.22     15.86 o 
  -8  37   5      644.09      697.98     46.37 o 
  -7  37   5       28.59       41.81     13.42 o 
  -6  37   5      140.92      148.11     18.23 o 
  -5  37   5       54.57       87.42     11.11 o 
  -4  37   5      401.68      370.91     17.87 o 
  -3  37   5      197.41      184.38     17.67 o 
  -2  37   5      129.17      124.48     14.67 o 
  -1  37   5       37.00       31.89      9.67 o 
   0  37   5       80.81       86.31     12.86 o 
   1  37   5       22.99       30.46     10.25 o 
   2  37   5       96.66      125.80     32.34 o 
   3  37   5       33.27       19.52      9.93 o 
   4  37   5       35.69       41.65     11.12 o 
   5  37   5       28.02        6.31      8.61 o 
   6  37   5      228.37      303.93     23.62 o 
   7  37   5       90.46       82.98     23.18 o 
  -7  38   5       36.70       31.20     11.71 o 
  -6  38   5      163.96      156.20     18.12 o 
  -5  38   5      358.57      397.20     43.00 o 
  -4  38   5      387.65      442.23     18.75 o 
  -3  38   5       96.45      102.82     15.86 o 
  -2  38   5      465.76      450.56     23.30 o 
  -1  38   5       45.26       30.29     30.51 o 
   0  38   5      669.42      589.54     25.89 o 
   1  38   5       21.08       24.19     12.20 o 
   2  38   5       99.96       80.33     13.35 o 
   3  38   5       83.97       97.54     13.72 o 
   4  38   5      900.58      905.11     33.65 o 
   5  38   5       70.73      107.00     14.89 o 
  -7  39   5      114.53      118.36     25.63 o 
  -6  39   5      261.85      255.87     22.38 o 
  -5  39   5       23.03       31.56      8.90 o 
  -4  39   5        0.24        0.00      8.63 o 
  -3  39   5      300.79      295.89     22.38 o 
  -2  39   5      766.30      784.23     70.16 o 
  -1  39   5       29.78       26.05      9.67 o 
   0  39   5       56.26       50.99     22.57 o 
   1  39   5       11.75       21.81     10.25 o 
   2  39   5      647.61      725.44     29.34 o 
   3  39   5        0.16        6.91      8.31 o 
   4  39   5      104.78       92.81     14.37 o 
  -6  40   5        4.63       30.51     17.08 o 
  -5  40   5        2.88        6.85      8.17 o 
  -4  40   5        5.73        0.27      7.62 o 
  -3  40   5       33.83       31.51     18.91 o 
  -2  40   5       77.16       94.64     14.06 o 
  -1  40   5       39.64       23.52      9.03 o 
   0  40   5      193.97      238.39     28.68 o 
   1  40   5      173.05      157.20     20.74 o 
   2  40   5       71.47      103.34     14.06 o 
   3  40   5        8.95       -7.32      7.32 o 
   4  40   5       56.09       24.40     10.98 o 
  -6  41   5      408.45      403.90     39.05 o 
  -5  41   5       52.07       43.93     15.53 o 
  -4  41   5       40.13       34.95     10.98 o 
  -3  41   5       73.29       64.85     12.94 o 
  -2  41   5       58.47       54.17     11.43 o 
  -1  41   5       17.69       14.09      8.50 o 
   0  41   5      268.79      277.20     24.40 o 
   1  41   5        6.77       -1.03      7.38 o 
   2  41   5      231.00      229.69     20.15 o 
  -4  42   5      592.11      643.07     40.27 o 
  -3  42   5      126.52      130.57     23.18 o 
  -2  42   5      158.92      161.74     17.26 o 
  -1  42   5      179.17      176.88     32.34 o 
   0  42   5      325.27      318.52     23.30 o 
   1  42   5        2.58       -3.53      7.38 o 
  -4  43   5      142.89      162.29     28.07 o 
  -3  43   5       60.43       46.37     19.52 o 
  -2  43   5        1.20        7.32     14.64 o 
  -1  43   5        8.21       19.52     17.08 o 
 -14   0   6     2198.84     2444.14     81.76 o 
 -13   0   6      236.16      211.10     28.07 o 
 -12   0   6      581.27      672.35     39.05 o 
 -11   0   6       85.90       74.43     17.08 o 
 -10   0   6     1209.41     1177.53     47.59 o 
  -9   0   6        0.01       -3.66      8.54 o 
  -8   0   6       67.31       98.84     17.08 o 
  -7   0   6      968.04      849.29     35.39 o 
  -6   0   6    17540.61    17518.99    298.96 o 
  -5   0   6      122.04      135.34      7.52 o 
  -4   0   6     4429.88     3686.49     50.72 o 
  -3   0   6      183.95      170.72      6.65 o 
  -2   0   6     7170.96     6978.58     85.46 o 
  -1   0   6      147.97      151.66      7.21 o 
   0   0   6       10.22        0.52      3.66 o 
   1   0   6        2.44        0.61      3.45 o 
   2   0   6      201.79      232.89     12.20 o 
   3   0   6      568.75      602.84     16.12 o 
   4   0   6    17423.84    17260.21    350.82 o 
   5   0   6      400.62      418.54     24.40 o 
   6   0   6     1974.80     1847.44     56.13 o 
   7   0   6        0.00        7.32      8.54 o 
   8   0   6        0.68       -2.44     10.98 o 
   9   0   6      194.14      223.30     26.85 o 
  10   0   6      813.51      761.43     42.71 o 
  11   0   6      183.35      176.93     26.85 o 
  12   0   6     2504.13     2602.77     89.08 o 
 -14   1   6      247.63      327.13     25.02 o 
 -13   1   6       77.49       89.55     14.59 o 
 -12   1   6      222.98      201.25     23.79 o 
 -11   1   6      100.43       86.64     12.94 o 
 -10   1   6      182.85      171.93     15.53 o 
  -9   1   6       17.52       21.35      7.77 o 
  -8   1   6      560.94      546.00     31.73 o 
  -7   1   6       13.26       14.32      6.43 o 
  -6   1   6      145.30      155.17      8.25 o 
  -5   1   6      288.69      265.09      8.48 o 
  -4   1   6     2628.20     2657.82     27.34 o 
  -3   1   6       84.13       96.66      3.95 o 
  -2   1   6       23.29       19.27      2.99 o 
  -1   1   6       83.47       86.81      4.14 o 
   0   1   6      441.05      551.01     10.00 o 
   1   1   6       39.55       38.95      3.47 o 
   2   1   6     3816.84     3707.35     37.18 o 
   3   1   6      176.18      181.09      6.84 o 
   4   1   6      304.01      319.92     12.86 o 
   5   1   6       42.14       42.00      8.16 o 
   6   1   6       38.55       32.24      8.16 o 
   7   1   6       27.89       19.40      8.16 o 
   8   1   6      362.57      370.64     19.85 o 
   9   1   6       33.92       23.08      9.89 o 
  10   1   6     1318.14     1331.30     40.12 o 
  11   1   6       52.22       48.40     12.94 o 
  12   1   6      536.37      544.00     29.34 o 
 -14   2   6       85.09      149.80     29.29 o 
 -13   2   6       19.68       21.60     11.62 o 
 -12   2   6       63.77       76.66     13.81 o 
 -11   2   6        8.39        5.27      8.16 o 
 -10   2   6      172.81      152.81     15.08 o 
  -9   2   6        0.92       -9.76      9.76 o 
  -8   2   6     1520.41     1494.10     35.80 o 
  -7   2   6      178.67      157.96     13.35 o 
  -6   2   6     1545.30     1417.37     23.66 o 
  -5   2   6        6.53        9.15      2.99 o 
  -4   2   6      340.08      313.30     11.86 o 
  -3   2   6        0.14        1.53      1.05 o 
  -2   2   6      666.26      767.69     14.44 o 
  -1   2   6       92.94       97.24      4.06 o 
   0   2   6       85.86       86.89      4.82 o 
   1   2   6       30.20       28.51      3.31 o 
   2   2   6     1430.82     1621.45     20.78 o 
   3   2   6      133.69      134.28      6.11 o 
   4   2   6      111.43      147.30      6.68 o 
   5   2   6      163.19      176.85      9.47 o 
   6   2   6     1856.35     1838.98     39.69 o 
   7   2   6      265.58      250.01     18.91 o 
   8   2   6        0.12       -6.90      6.90 o 
   9   2   6      757.70      696.83     27.61 o 
  10   2   6      227.90      273.16     26.24 o 
  11   2   6       33.92       29.90     12.08 o 
  12   2   6      658.70      730.89     33.21 o 
 -15   3   6       20.08        0.00     28.07 o 
 -14   3   6      159.67      200.12     28.07 o 
 -13   3   6      212.07      230.63     20.65 o 
 -12   3   6     1020.33     1059.56     37.83 o 
 -11   3   6       40.25       48.31     11.22 o 
 -10   3   6      155.92      148.98     14.59 o 
  -9   3   6       14.12       11.90      6.74 o 
  -8   3   6     1152.32     1082.08     30.16 o 
  -7   3   6      111.01      107.78      7.98 o 
  -6   3   6     2287.66     2092.76     30.71 o 
  -5   3   6      172.08      160.41      7.90 o 
  -4   3   6     1688.14     1599.93     27.28 o 
  -3   3   6       50.48       55.21     11.86 o 
  -2   3   6      243.69      362.10      6.80 o 
  -1   3   6      230.59      214.33      8.05 o 
   0   3   6     4700.32     4751.99     44.19 o 
   1   3   6      134.13      139.11      5.67 o 
   2   3   6     8009.36     8107.81     71.04 o 
   3   3   6       27.82       28.84      3.58 o 
   4   3   6     1621.00     1707.08     27.33 o 
   5   3   6        2.32       -4.11      4.11 o 
   6   3   6       91.76       91.52     12.81 o 
   7   3   6      144.56      133.62     12.94 o 
   8   3   6     2087.19     1940.62     45.29 o 
   9   3   6       38.51       38.44     10.35 o 
  10   3   6     1610.84     1575.18     43.57 o 
  11   3   6        3.76        2.07     11.12 o 
  12   3   6      810.52      880.14     35.80 o 
 -14   4   6      183.05      176.93     26.85 o 
 -13   4   6        3.72        2.44      9.37 o 
 -12   4   6       94.16      100.11     18.30 o 
 -11   4   6       32.39       38.41      9.89 o 
 -10   4   6     1343.68     1217.04     34.07 o 
  -9   4   6      105.81      112.15     12.49 o 
  -8   4   6     3909.78     3555.61     62.12 o 
  -7   4   6      181.55      178.57      9.47 o 
  -6   4   6       14.61       26.14      7.60 o 
  -5   4   6       94.85       87.28      6.07 o 
  -4   4   6      310.94      329.87      9.62 o 
  -3   4   6        9.79        6.64      2.12 o 
  -2   4   6     4994.65     4864.57     44.18 o 
  -1   4   6      116.48      131.65      4.98 o 
   0   4   6     2411.74     2378.84     25.73 o 
   1   4   6      123.23      131.83      6.34 o 
   2   4   6      240.94      233.06     10.21 o 
   3   4   6        2.92       -0.20      2.38 o 
   4   4   6     8233.64     8174.79     86.05 o 
   5   4   6       42.86       56.82      6.26 o 
   6   4   6      618.71      621.10     31.73 o 
   7   4   6       18.24        6.89     12.81 o 
   8   4   6     1226.87     1237.22     34.94 o 
   9   4   6      360.46      333.56     25.63 o 
  10   4   6      169.36      182.11     18.98 o 
  11   4   6        5.35       18.52     11.99 o 
  12   4   6     1764.21     1930.63     63.45 o 
 -14   5   6        0.26       -1.22     13.42 o 
 -13   5   6       23.54       17.23     14.03 o 
 -12   5   6      743.54      630.62     26.75 o 
 -11   5   6       13.81       18.88      9.03 o 
 -10   5   6       24.74       16.47      8.63 o 
  -9   5   6      338.55      310.72     30.51 o 
  -8   5   6      575.33      598.45     27.20 o 
  -7   5   6       74.51       64.67      6.81 o 
  -6   5   6        4.40        0.26      6.68 o 
  -5   5   6        1.51       -2.72      2.72 o 
  -4   5   6     2279.02     2219.22     30.53 o 
  -3   5   6        6.84       10.69      2.89 o 
  -2   5   6      683.03      935.30     16.83 o 
  -1   5   6        8.37        7.63      1.79 o 
   0   5   6     1091.65     1123.83     15.47 o 
   1   5   6        2.34        3.66      2.47 o 
   2   5   6     2517.79     2333.82     26.44 o 
   3   5   6       85.57       79.91      5.69 o 
   4   5   6        4.49       15.90      9.76 o 
   5   5   6      132.20      126.28     11.07 o 
   6   5   6     6857.16     6910.65     78.30 o 
   7   5   6        2.27        7.32      9.76 o 
   8   5   6     1924.00     1925.54     64.67 o 
   9   5   6        5.79       -6.04     10.37 o 
  10   5   6       34.71       -2.44     10.25 o 
  11   5   6       30.87       26.24     12.94 o 
  12   5   6       44.18       70.67     15.08 o 
 -14   6   6       29.65       45.15     17.08 o 
 -13   6   6        0.11        3.66     14.64 o 
 -12   6   6       70.21       72.48     13.81 o 
 -11   6   6        7.34        6.94      8.16 o 
 -10   6   6      628.39      545.54     32.34 o 
  -9   6   6      489.25      468.37     21.35 o 
  -8   6   6      223.66      238.67     11.98 o 
  -7   6   6      287.77      304.81     11.80 o 
  -6   6   6      432.45      427.76     12.56 o 
  -5   6   6      134.79      118.32      7.53 o 
  -4   6   6      438.05      404.26     10.93 o 
  -3   6   6      113.31       93.95      6.07 o 
  -2   6   6     1015.60     1143.61     19.00 o 
  -1   6   6        0.49       -1.75      1.75 o 
   0   6   6      249.46      220.18      6.54 o 
   1   6   6      103.52      107.58      5.27 o 
   2   6   6      652.40      760.68     14.54 o 
   3   6   6       10.12        7.73      3.52 o 
   4   6   6      243.52      257.88     10.22 o 
   5   6   6       45.25       44.11      5.90 o 
   6   6   6       11.54       18.20      9.75 o 
   7   6   6      216.37      207.46     21.96 o 
   8   6   6     1582.66     1504.07     51.25 o 
   9   6   6       99.73      119.58     21.96 o 
  10   6   6      162.60      161.68     17.67 o 
  11   6   6       65.01       70.03     15.08 o 
  12   6   6        8.36       34.17     12.94 o 
 -14   7   6      893.78      949.35     48.81 o 
 -13   7   6      159.53      176.93     25.63 o 
 -12   7   6      778.56      699.79     28.90 o 
 -11   7   6       27.46       38.05     12.81 o 
 -10   7   6      444.47      477.49     25.63 o 
  -9   7   6      416.53      394.91     19.40 o 
  -8   7   6     2333.29     2082.10     40.93 o 
  -7   7   6        0.39       -3.80      3.80 o 
  -6   7   6     3486.84     3340.06     44.16 o 
  -5   7   6       12.78        7.63      5.54 o 
  -4   7   6        1.64        6.57      2.89 o 
  -3   7   6       89.32       92.53      6.41 o 
  -2   7   6       23.35        7.86      4.44 o 
  -1   7   6        1.53        4.88      1.79 o 
   0   7   6      321.89      255.28      8.91 o 
   1   7   6      205.86      207.78      6.63 o 
   2   7   6     2263.62     2240.00     25.76 o 
   3   7   6      165.58      159.58     11.44 o 
   4   7   6      584.29      533.03     14.48 o 
   5   7   6      121.00      102.47      8.07 o 
   6   7   6      178.86      179.57     16.64 o 
   7   7   6      121.69      138.65     13.72 o 
   8   7   6      306.12      349.41     20.49 o 
   9   7   6       27.61       22.97      9.89 o 
  10   7   6      257.53      251.37     30.51 o 
  11   7   6       52.83       48.20     12.94 o 
  12   7   6      228.29      248.55     22.85 o 
 -14   8   6        1.38      -14.64     17.08 o 
 -13   8   6        1.09       -8.54     12.20 o 
 -12   8   6      181.53      178.19     18.12 o 
 -11   8   6      200.23      181.41     17.67 o 
 -10   8   6      763.76      664.77     25.02 o 
  -9   8   6      162.69      155.89     11.31 o 
  -8   8   6       26.65       44.04      6.63 o 
  -7   8   6       93.53       85.17      7.85 o 
  -6   8   6      324.98      258.61     11.20 o 
  -5   8   6      143.88      131.09      8.61 o 
  -4   8   6      520.03      402.50     11.49 o 
  -3   8   6      179.85      154.94      7.36 o 
  -2   8   6       12.30       23.49      3.81 o 
  -1   8   6       28.13       26.03      2.61 o 
   0   8   6     1527.64     1356.97     18.34 o 
   1   8   6     1117.38     1112.56     15.90 o 
   2   8   6     5029.87     4756.79     45.73 o 
   3   8   6        7.26        7.82      3.72 o 
   4   8   6       34.75       44.47      9.91 o 
   5   8   6       45.54       46.42      6.46 o 
   6   8   6      194.80      156.64     10.38 o 
   7   8   6      284.46      290.48     26.85 o 
   8   8   6     2088.67     2090.14    140.94 o 
   9   8   6       34.81       48.85     11.22 o 
  10   8   6      524.98      563.75     26.75 o 
  11   8   6      101.62      106.16     23.18 o 
  12   8   6      667.33      689.95     31.48 o 
 -13   9   6       61.19       73.21     18.30 o 
 -12   9   6        0.00       14.64     14.64 o 
 -11   9   6       38.33       38.19     23.79 o 
 -10   9   6       26.26       25.63      9.49 o 
  -9   9   6       54.85       49.01     11.55 o 
  -8   9   6     2511.08     2277.50     36.75 o 
  -7   9   6       69.95       68.82      7.35 o 
  -6   9   6       10.91        7.70      3.95 o 
  -5   9   6       11.45        6.26      3.80 o 
  -4   9   6      516.63      490.54     12.93 o 
  -3   9   6       78.92       66.93      5.69 o 
  -2   9   6      197.90      223.41      8.61 o 
  -1   9   6       49.09       48.05      3.70 o 
   0   9   6     4069.37     4243.80     48.31 o 
   1   9   6       43.81       48.16      4.20 o 
   2   9   6      111.35      109.06      6.52 o 
   3   9   6       24.56       21.06      4.68 o 
   4   9   6     7686.41     7507.27     81.88 o 
   5   9   6        0.69        4.56      4.66 o 
   6   9   6     1542.39     1538.38     28.55 o 
   7   9   6       38.20       34.70      7.26 o 
   8   9   6        6.00        3.66      7.62 o 
   9   9   6       18.59       20.37      9.89 o 
  10   9   6       12.46       29.65     11.62 o 
  11   9   6      114.38      118.36     23.18 o 
  12   9   6       70.98       48.40     14.22 o 
 -13  10   6        0.14       -4.88     12.20 o 
 -12  10   6      913.66      922.50     45.15 o 
 -11  10   6        7.07       20.90     10.37 o 
 -10  10   6        2.28        8.48     12.81 o 
  -9  10   6      310.84      288.11     17.00 o 
  -8  10   6     4574.79     4122.85     54.84 o 
  -7  10   6      394.43      362.65     12.93 o 
  -6  10   6     1234.99     1136.43     22.58 o 
  -5  10   6       39.31       35.18      5.17 o 
  -4  10   6       12.10        7.92      3.67 o 
  -3  10   6      160.18      142.99      8.11 o 
  -2  10   6      114.17      162.73      7.69 o 
  -1  10   6      189.99      199.20      8.45 o 
   0  10   6      836.10      780.56     12.70 o 
   1  10   6      468.16      438.94      9.51 o 
   2  10   6     1796.61     1736.47     26.49 o 
   3  10   6      158.57      159.21      9.10 o 
   4  10   6     5903.74     5703.57     65.92 o 
   5  10   6       46.31       61.18      6.97 o 
   6  10   6      801.65      748.12     23.27 o 
   7  10   6      343.68      331.97     15.23 o 
   8  10   6        2.01       12.81      8.63 o 
   9  10   6        2.04       -3.05      7.77 o 
  10  10   6      371.86      340.47     40.88 o 
  11  10   6      265.92      266.96     41.49 o 
 -13  11   6       13.21       37.83     15.86 o 
 -12  11   6       70.92       79.32     19.52 o 
 -11  11   6      407.80      361.19     29.29 o 
 -10  11   6     2162.75     2101.16     37.87 o 
  -9  11   6      394.80      395.03     17.91 o 
  -8  11   6      354.48      380.07     14.48 o 
  -7  11   6      186.47      187.05     11.23 o 
  -6  11   6      128.07      114.65      8.90 o 
  -5  11   6        0.07       -2.99      2.99 o 
  -4  11   6       16.32       23.54      5.84 o 
  -3  11   6      164.46      158.98     14.46 o 
  -2  11   6     1064.44     1069.28     19.20 o 
  -1  11   6       66.47       58.02      5.29 o 
   0  11   6      808.50      661.59     18.14 o 
   1  11   6       90.65       86.74      5.15 o 
   2  11   6     1102.01     1039.35     19.43 o 
   3  11   6       20.97       18.55      4.43 o 
   4  11   6      767.40      701.09     26.91 o 
   5  11   6        0.50        1.10      4.86 o 
   6  11   6     7270.41     6763.12     81.27 o 
   7  11   6        0.14        3.86      5.29 o 
   8  11   6        1.70       -0.26      8.16 o 
   9  11   6        2.15       -4.62      8.16 o 
  10  11   6      145.43      128.15     16.81 o 
  11  11   6       65.61       53.34     13.19 o 
 -13  12   6       31.01       40.27     15.86 o 
 -12  12   6      232.20      196.46     25.63 o 
 -11  12   6      523.16      501.52     32.95 o 
 -10  12   6     1984.45     1716.58     40.44 o 
  -9  12   6      158.05      148.46     17.74 o 
  -8  12   6      112.48      123.99      9.81 o 
  -7  12   6      196.03      169.36     10.93 o 
  -6  12   6     1095.82      975.79     20.96 o 
  -5  12   6      136.96      127.74      8.61 o 
  -4  12   6       43.06       28.85      4.83 o 
  -3  12   6      237.86      232.31     12.48 o 
  -2  12   6        9.46        2.96      3.00 o 
  -1  12   6        0.23        1.37      3.42 o 
   0  12   6       65.57      119.71      5.67 o 
   1  12   6       71.45       64.37      4.65 o 
   2  12   6     1563.97     1479.40     24.37 o 
   3  12   6        8.62       11.90      3.95 o 
   4  12   6     1771.81     1567.19     27.40 o 
   5  12   6      215.08      195.86     12.51 o 
   6  12   6        0.15       23.53      9.29 o 
   7  12   6        5.04        0.22      6.09 o 
   8  12   6      145.88      158.87     16.33 o 
   9  12   6        1.15       -7.77      8.54 o 
  10  12   6      260.18      292.73     36.00 o 
  11  12   6       23.12       33.33     12.49 o 
 -13  13   6        4.82       13.42     15.86 o 
 -12  13   6       16.26       15.86     13.42 o 
 -11  13   6      121.77      143.99     23.18 o 
 -10  13   6      250.62      239.45     18.06 o 
  -9  13   6        0.13        0.94      5.37 o 
  -8  13   6     1489.55     1192.45     25.71 o 
  -7  13   6       22.38       27.92      5.84 o 
  -6  13   6       97.04      115.20     14.84 o 
  -5  13   6       24.72       16.90      6.08 o 
  -4  13   6     1869.99     1851.02     29.25 o 
  -3  13   6      252.21      224.17     11.30 o 
  -2  13   6      206.40      206.00      8.85 o 
  -1  13   6        0.06        1.83      3.00 o 
   0  13   6     1150.76      999.82     15.22 o 
   1  13   6      495.26      455.29     13.91 o 
   2  13   6      566.93      633.41     27.30 o 
   3  13   6       42.46       39.64      6.76 o 
   4  13   6        7.64       13.83      4.93 o 
   5  13   6        1.50        0.41      4.23 o 
   6  13   6      754.52      763.13     19.90 o 
   7  13   6       26.31       31.06      7.13 o 
   8  13   6     2035.86     1819.87     55.62 o 
   9  13   6       59.29       48.72     11.62 o 
  10  13   6       18.72        6.10     12.20 o 
  11  13   6       26.58       27.15     11.99 o 
 -12  14   6     1088.70     1007.92     47.59 o 
 -11  14   6      254.76      302.62     30.51 o 
 -10  14   6        0.65       38.03      9.67 o 
  -9  14   6       20.83       28.90     13.42 o 
  -8  14   6      189.22      238.45     12.93 o 
  -7  14   6       33.07       23.35      6.01 o 
  -6  14   6      912.69      816.67     19.43 o 
  -5  14   6       43.90       38.07      5.55 o 
  -4  14   6     1738.29     1655.02     36.04 o 
  -3  14   6        0.03       -1.07      3.12 o 
  -2  14   6      554.74      516.37     13.35 o 
  -1  14   6       40.77       33.97      4.66 o 
   0  14   6     4420.70     4107.46     41.14 o 
   1  14   6      198.86      182.79      9.72 o 
   2  14   6     1409.11     1354.45     23.67 o 
   3  14   6      270.99      276.53     10.98 o 
   4  14   6     1260.71     1258.42     25.97 o 
   5  14   6        3.04       -0.12      4.43 o 
   6  14   6     1115.64     1100.43     24.48 o 
   7  14   6       98.91       72.02      8.61 o 
   8  14   6        9.88       13.35     12.93 o 
   9  14   6       97.64      100.06     13.81 o 
  10  14   6      157.03      117.67     15.95 o 
  11  14   6        3.49       13.03     10.55 o 
 -12  15   6       18.11       48.81     15.86 o 
 -11  15   6       89.35       98.84     19.52 o 
 -10  15   6     4931.08     4619.18     78.05 o 
  -9  15   6      488.12      489.91     29.29 o 
  -8  15   6      209.25      217.18     15.46 o 
  -7  15   6       55.28       49.29      6.97 o 
  -6  15   6       18.57       32.05      5.84 o 
  -5  15   6      342.21      312.01     17.46 o 
  -4  15   6      554.64      482.16     15.28 o 
  -3  15   6        0.01       -2.89      2.89 o 
  -2  15   6      477.27      415.65     12.12 o 
  -1  15   6      120.72      116.67      9.03 o 
   0  15   6     2112.00     2079.18     49.21 o 
   1  15   6      255.75      239.58     14.86 o 
   2  15   6      807.09      841.45     18.29 o 
   3  15   6      239.44      259.73     11.41 o 
   4  15   6       34.90       32.12     10.84 o 
   5  15   6       31.22       23.70      5.84 o 
   6  15   6        4.75       20.41      7.56 o 
   7  15   6       80.35       80.06      9.28 o 
   8  15   6     1069.68      970.64     25.09 o 
   9  15   6        7.83        0.41     12.81 o 
  10  15   6      436.86      434.89     24.11 o 
  11  15   6       46.53       60.06     20.13 o 
 -12  16   6      344.53      357.53     34.17 o 
 -11  16   6       88.56       89.34     12.94 o 
 -10  16   6        8.97       26.38      9.03 o 
  -9  16   6       38.39       49.71      9.89 o 
  -8  16   6       16.83       26.23     14.64 o 
  -7  16   6      106.78       93.90     14.64 o 
  -6  16   6      247.09      189.47     17.08 o 
  -5  16   6      319.23      315.01     12.02 o 
  -4  16   6       62.94       48.90     13.83 o 
  -3  16   6       24.80       22.78      5.14 o 
  -2  16   6        3.16       15.05      4.23 o 
  -1  16   6       16.05       12.10      4.96 o 
   0  16   6      544.81      526.66     15.64 o 
   1  16   6      245.26      238.90      9.50 o 
   2  16   6      312.08      294.39     10.93 o 
   3  16   6      707.93      661.95     17.10 o 
   4  16   6     1867.13     1752.81     30.49 o 
   5  16   6        0.03       -1.16      4.43 o 
   6  16   6     1930.52     1816.81     33.22 o 
   7  16   6       11.87       10.52      6.26 o 
   8  16   6       27.40       38.05      8.30 o 
   9  16   6       43.56       41.43     18.30 o 
  10  16   6      722.00      785.82     69.55 o 
  11  16   6       23.66       37.87     12.86 o 
 -12  17   6        0.33        6.10     13.42 o 
 -11  17   6      144.65      172.72     17.26 o 
 -10  17   6      720.45      762.61     32.34 o 
  -9  17   6      244.70      267.36     18.98 o 
  -8  17   6      727.06      705.62     25.63 o 
  -7  17   6       50.90       39.10     10.37 o 
  -6  17   6      578.14      473.05     21.96 o 
  -5  17   6      689.04      683.01     23.79 o 
  -4  17   6     3579.62     3320.01     55.14 o 
  -3  17   6        2.31        4.17      4.96 o 
  -2  17   6      680.85      679.15     24.40 o 
  -1  17   6       20.20       29.49      6.04 o 
   0  17   6     1521.39     1521.47     53.08 o 
   1  17   6        0.49       -1.22      4.31 o 
   2  17   6     1335.91     1193.66     22.48 o 
   3  17   6       57.45       57.47      7.79 o 
   4  17   6        2.43        7.06      4.66 o 
   5  17   6       48.90       57.34      8.92 o 
   6  17   6       27.29       50.05     18.30 o 
   7  17   6       13.33       14.92      6.26 o 
   8  17   6     1171.45     1126.25     32.20 o 
   9  17   6       36.67       43.99     11.22 o 
  10  17   6       95.78      106.66     16.39 o 
  11  17   6       20.71       11.07     11.99 o 
 -11  18   6      459.79      504.20     39.05 o 
 -10  18   6      365.74      407.49     21.13 o 
  -9  18   6       39.62       46.82     10.25 o 
  -8  18   6      841.72      863.32     27.46 o 
  -7  18   6       37.42       50.03     14.64 o 
  -6  18   6      289.24      193.90     14.22 o 
  -5  18   6      260.17      267.59     18.30 o 
  -4  18   6     2047.31     1921.13     72.60 o 
  -3  18   6      194.69      158.29     11.62 o 
  -2  18   6     4794.47     4690.99     70.29 o 
  -1  18   6       25.34       27.07      7.93 o 
   0  18   6     3937.72     3801.81     60.40 o 
   1  18   6        0.04       -1.39      3.38 o 
   2  18   6     3435.44     3204.09     43.63 o 
   3  18   6      501.06      443.47     14.83 o 
   4  18   6      990.36      908.66     21.32 o 
   5  18   6       37.86       32.11      6.08 o 
   6  18   6     3917.41     3619.20     74.79 o 
   7  18   6      124.40      132.46     11.49 o 
   8  18   6      128.98      115.08     11.23 o 
   9  18   6        1.29       -6.10      7.62 o 
  10  18   6      458.39      504.92     26.75 o 
  11  18   6       63.11       61.60     15.25 o 
 -11  19   6        0.36       11.59      9.49 o 
 -10  19   6      880.83      823.13     29.34 o 
  -9  19   6        0.21       -8.54      8.54 o 
  -8  19   6       81.42       81.52     11.22 o 
  -7  19   6       52.64       52.84     14.03 o 
  -6  19   6       92.76      157.32     26.24 o 
  -5  19   6       15.41        8.26      5.17 o 
  -4  19   6      960.14      916.82     25.44 o 
  -3  19   6       16.79       22.31      5.86 o 
  -2  19   6      358.09      366.84     34.17 o 
  -1  19   6      847.13      757.92     22.38 o 
   0  19   6      646.69      637.72     20.26 o 
   1  19   6      136.22      125.63      8.61 o 
   2  19   6     1695.62     1529.13     39.94 o 
   3  19   6        1.16        0.41      4.23 o 
   4  19   6      229.64      217.44     12.43 o 
   5  19   6       97.39      106.06      9.61 o 
   6  19   6       57.66      110.02     10.32 o 
   7  19   6        3.00        6.45      6.26 o 
   8  19   6      808.33      757.52     25.37 o 
   9  19   6        7.70        3.80      9.46 o 
  10  19   6       47.51       41.37     12.60 o 
  11  19   6       36.85       32.95     20.74 o 
 -11  20   6        2.21        5.88      9.37 o 
 -10  20   6       84.52       70.99     20.13 o 
  -9  20   6      206.09      193.92     16.81 o 
  -8  20   6     1099.24     1017.85     46.98 o 
  -7  20   6       31.21       22.10      7.62 o 
  -6  20   6      551.26      512.18     20.26 o 
  -5  20   6        0.90       -3.17      4.06 o 
  -4  20   6     1135.09      955.09     26.31 o 
  -3  20   6        0.30        8.82      5.56 o 
  -2  20   6      649.35      572.19     19.40 o 
  -1  20   6      778.77      712.20     21.99 o 
   0  20   6     1084.09      959.45     25.44 o 
   1  20   6       41.70       40.69      8.82 o 
   2  20   6      632.78      615.32     24.95 o 
   3  20   6      176.71      180.45     11.02 o 
   4  20   6      245.49      274.62     15.26 o 
   5  20   6        9.21        2.09      4.83 o 
   6  20   6       70.12       76.14      9.38 o 
   7  20   6      106.83      108.16     13.41 o 
   8  20   6      515.02      502.32     19.37 o 
   9  20   6       15.42       12.76      7.69 o 
  10  20   6        0.48        3.46      9.93 o 
 -11  21   6       90.82       97.68     14.67 o 
 -10  21   6      564.19      567.26     25.44 o 
  -9  21   6        2.59        7.73      7.62 o 
  -8  21   6      561.90      631.64     26.24 o 
  -7  21   6       52.05       53.15      9.03 o 
  -6  21   6      968.70      923.79     27.61 o 
  -5  21   6        1.60        9.29      9.76 o 
  -4  21   6        0.96       17.98      6.43 o 
  -3  21   6      144.75      155.63     12.49 o 
  -2  21   6     3514.86     3321.30     56.51 o 
  -1  21   6      976.98      947.31     25.89 o 
   0  21   6     1935.08     1896.61     79.32 o 
   1  21   6      644.93      591.83     34.78 o 
   2  21   6      499.75      544.78     21.15 o 
   3  21   6       90.50       89.12     10.92 o 
   4  21   6      172.95      166.24     11.49 o 
   5  21   6        4.08        5.05      4.83 o 
   6  21   6     1281.97     1223.65     27.90 o 
   7  21   6       14.04       -2.07      5.75 o 
   8  21   6      119.87      101.18     11.49 o 
   9  21   6        0.18        8.68      8.07 o 
  10  21   6       20.73       16.61     10.82 o 
 -11  22   6      499.95      577.43     82.98 o 
 -10  22   6      830.23      883.29     77.49 o 
  -9  22   6       74.53       95.98     12.94 o 
  -8  22   6     1100.20     1067.70     32.35 o 
  -7  22   6      252.52      278.55     17.00 o 
  -6  22   6      772.17      813.68     26.31 o 
  -5  22   6       42.96       46.69      8.50 o 
  -4  22   6     1439.53     1372.59     37.83 o 
  -3  22   6      549.22      573.51     20.65 o 
  -2  22   6     4811.46     4825.94     74.20 o 
  -1  22   6      560.64      544.46     21.35 o 
   0  22   6      822.88      787.41     23.72 o 
   1  22   6        6.70        0.71      4.96 o 
   2  22   6     1610.67     1662.93     29.80 o 
   3  22   6        4.47        0.81      4.23 o 
   4  22   6      232.19      221.41     12.90 o 
   5  22   6      291.97      271.11     14.05 o 
   6  22   6      797.22      786.57     22.52 o 
   7  22   6        6.96       -0.07      6.63 o 
   8  22   6      341.40      441.77     18.72 o 
   9  22   6        9.29        7.60      7.96 o 
  10  22   6      460.94      458.79     27.85 o 
 -12  23   6      423.05      435.63     41.49 o 
 -11  23   6       43.98       63.45     19.52 o 
 -10  23   6     1134.13     1239.66     37.53 o 
  -9  23   6       84.53      112.85     14.22 o 
  -8  23   6        0.03       -1.22      9.76 o 
  -7  23   6       35.73       31.12      8.63 o 
  -6  23   6      535.61      531.81     21.13 o 
  -5  23   6       40.88       37.17      7.77 o 
  -4  23   6      238.79      282.36     15.08 o 
  -3  23   6       72.99       73.36      9.89 o 
  -2  23   6      103.80      110.26     10.76 o 
  -1  23   6      427.61      370.96     16.39 o 
   0  23   6      402.40      407.43     31.12 o 
   1  23   6      115.46      115.21     11.62 o 
   2  23   6     1854.70     1778.46     31.21 o 
   3  23   6        8.12        4.37      4.66 o 
   4  23   6       36.23       34.76      7.33 o 
   5  23   6       23.84       17.65      5.84 o 
   6  23   6      102.57       99.99      9.86 o 
   7  23   6       13.94       21.03      7.43 o 
   8  23   6      947.89      944.22     27.20 o 
   9  23   6       50.33       23.42      8.98 o 
  10  23   6       10.46       21.44     26.85 o 
 -12  24   6        3.81       -4.88     17.08 o 
 -11  24   6       69.69       45.15     18.30 o 
 -10  24   6      278.59      287.82     42.10 o 
  -9  24   6        0.45        5.87      9.03 o 
  -8  24   6      202.10      217.90     17.26 o 
  -7  24   6       61.19       57.86      9.89 o 
  -6  24   6       35.29       62.44     17.08 o 
  -5  24   6       13.56       13.02      6.43 o 
  -4  24   6     1026.90      914.25     27.17 o 
  -3  24   6      110.03      108.67     11.62 o 
  -2  24   6      426.44      428.43     18.12 o 
  -1  24   6        0.00        4.07      4.96 o 
   0  24   6      119.19      104.19     12.20 o 
   1  24   6      192.41      196.98     15.08 o 
   2  24   6      205.01      214.86     17.69 o 
   3  24   6       45.05       38.66      6.78 o 
   4  24   6       23.86       13.89      5.84 o 
   5  24   6      115.25      102.81     10.27 o 
   6  24   6      189.97      186.65     13.35 o 
   7  24   6       17.42       -0.41      7.05 o 
   8  24   6      783.08      825.88     33.13 o 
   9  24   6        3.93       -8.08     11.61 o 
  10  24   6       11.75       64.67     24.40 o 
 -12  25   6       96.83       84.20     23.18 o 
 -11  25   6        7.64       23.18     15.86 o 
 -10  25   6      706.88      793.69     33.56 o 
  -9  25   6      201.97      198.34     18.12 o 
  -8  25   6      114.76      140.59     15.53 o 
  -7  25   6       92.79       76.92     14.03 o 
  -6  25   6       58.75       72.99     10.76 o 
  -5  25   6       26.52       21.39      7.00 o 
  -4  25   6       66.60       94.32     11.12 o 
  -3  25   6      464.41      518.54     31.12 o 
  -2  25   6     4097.64     3700.83     62.99 o 
  -1  25   6      129.88      141.96     13.42 o 
   0  25   6      131.18      138.15     15.25 o 
   1  25   6       35.85       35.84      7.93 o 
   2  25   6        2.58        7.32      6.43 o 
   3  25   6        2.63        0.53      5.14 o 
   4  25   6     1019.55      982.66     31.26 o 
   5  25   6        0.68       -3.42      5.52 o 
   6  25   6      662.54      622.34     23.30 o 
   7  25   6       78.21       62.23      9.86 o 
   8  25   6      512.74      575.86     21.82 o 
   9  25   6       14.85       -1.01      7.36 o 
  10  25   6       42.90       74.63     16.41 o 
 -11  26   6       85.87      101.28     23.18 o 
 -10  26   6      207.12      227.79     20.65 o 
  -9  26   6       21.06       16.45      9.89 o 
  -8  26   6     1113.53     1115.84     34.48 o 
  -7  26   6       14.92        2.44      7.30 o 
  -6  26   6      436.52      408.58     19.40 o 
  -5  26   6      268.42      312.49     25.01 o 
  -4  26   6      719.85      703.43     59.79 o 
  -3  26   6     1173.25     1082.97     30.20 o 
  -2  26   6      516.95      542.95     21.13 o 
  -1  26   6       24.32       20.96      7.30 o 
   0  26   6      278.23      249.80     20.74 o 
   1  26   6       32.75       26.70      7.30 o 
   2  26   6      453.89      430.13     19.40 o 
   3  26   6        0.04       -6.98      6.98 o 
   4  26   6       26.29       29.16      6.78 o 
   5  26   6        2.73        0.33      5.84 o 
   6  26   6      379.87      362.94     16.40 o 
   7  26   6        1.13       -4.60      6.46 o 
   8  26   6       91.86       35.88      9.32 o 
   9  26   6        8.96       -4.67      7.48 o 
  10  26   6      145.09      114.70     24.40 o 
 -11  27   6       16.17       10.98     14.64 o 
 -10  27   6      520.52      517.38     36.61 o 
  -9  27   6       22.72       11.31      9.76 o 
  -8  27   6       18.56       40.94     10.35 o 
  -7  27   6      103.48      100.72     17.08 o 
  -6  27   6      324.11      321.93     26.85 o 
  -5  27   6      171.55      172.07     14.59 o 
  -4  27   6      977.92      867.62     32.95 o 
  -3  27   6      611.21      594.84     22.85 o 
  -2  27   6      506.69      489.82     29.29 o 
  -1  27   6        0.92       13.26      6.43 o 
   0  27   6       10.04       10.01     10.98 o 
   1  27   6        5.03        4.88      6.04 o 
   2  27   6       41.10       38.65      8.16 o 
   3  27   6       68.14       61.44     10.35 o 
   4  27   6       40.56       40.67      7.69 o 
   5  27   6        1.23       -5.14      5.14 o 
   6  27   6      331.86      321.74     18.05 o 
   7  27   6       74.25       49.50      9.38 o 
   8  27   6       35.95       21.93      9.14 o 
   9  27   6       31.35       20.43      9.87 o 
  10  27   6       88.27      152.53     26.85 o 
 -11  28   6        8.15      -12.20     12.20 o 
 -10  28   6        5.90        6.10     14.64 o 
  -9  28   6       43.19       60.70     12.94 o 
  -8  28   6      443.41      425.65     37.22 o 
  -7  28   6        0.11       -0.14      7.62 o 
  -6  28   6       80.36       80.23     17.69 o 
  -5  28   6      203.24      227.77     17.26 o 
  -4  28   6      261.59      229.03     16.81 o 
  -3  28   6      704.83      729.18     25.02 o 
  -2  28   6       94.43       87.14     10.76 o 
  -1  28   6       23.95       25.78      8.54 o 
   0  28   6      534.75      495.61     20.71 o 
   1  28   6      112.77      106.29     12.08 o 
   2  28   6        1.69       -4.22     10.37 o 
   3  28   6       21.97       23.79      8.63 o 
   4  28   6      234.57      228.40     14.79 o 
   5  28   6        1.06        1.39      6.01 o 
   6  28   6      215.78      197.82     14.76 o 
   7  28   6        8.41        2.30      6.95 o 
   8  28   6      147.94      119.51     13.35 o 
   9  28   6        9.86       -9.27     12.86 o 
 -11  29   6       67.73       54.91     23.18 o 
 -10  29   6      506.35      525.92     39.05 o 
  -9  29   6       68.44       74.76     19.52 o 
  -8  29   6      982.65     1106.52     35.34 o 
  -7  29   6        0.09        1.83      7.77 o 
  -6  29   6      769.01      758.52     45.76 o 
  -5  29   6       84.69       82.19     11.62 o 
  -4  29   6      414.45      413.69     19.85 o 
  -3  29   6      339.31      331.92     18.12 o 
  -2  29   6       59.23       65.95     14.03 o 
  -1  29   6        0.96       11.31      6.43 o 
   0  29   6     2438.58     2241.31     47.88 o 
   1  29   6        9.89       17.63      7.62 o 
   2  29   6      235.76      240.62     32.34 o 
   3  29   6      290.73      268.59     18.98 o 
   4  29   6      422.74      401.28     20.26 o 
   5  29   6       44.63       67.59      9.61 o 
   6  29   6       75.57      102.77     11.86 o 
   7  29   6       81.49       87.69     11.69 o 
   8  29   6      325.23      322.86     23.75 o 
   9  29   6        8.54        3.82     29.90 o 
 -10  30   6       51.33       41.49     18.30 o 
  -9  30   6        5.50       18.60     10.76 o 
  -8  30   6     1150.08     1222.71     37.94 o 
  -7  30   6       48.34       53.24     11.62 o 
  -6  30   6       31.77       43.66      9.89 o 
  -5  30   6       19.39       15.05      7.62 o 
  -4  30   6      105.76       91.05     11.99 o 
  -3  30   6        6.73       12.63      7.00 o 
  -2  30   6      105.43      108.29     12.49 o 
  -1  30   6       58.50       46.46      9.37 o 
   0  30   6      459.53      475.72     21.13 o 
   1  30   6        2.78        3.42      6.09 o 
   2  30   6      683.45      668.41     41.49 o 
   3  30   6       77.64       63.73     11.12 o 
   4  30   6      554.74      526.81     25.01 o 
   5  30   6        1.47       -1.70      6.21 o 
   6  30   6      349.48      395.69     21.78 o 
   7  30   6        0.01       -3.55      6.95 o 
   8  30   6        0.06       -5.88     11.84 o 
 -10  31   6      345.69      388.04     39.05 o 
  -9  31   6        0.39        9.76     14.64 o 
  -8  31   6       71.69       75.95     15.86 o 
  -7  31   6       35.35       32.95     11.22 o 
  -6  31   6      216.39      237.03     24.40 o 
  -5  31   6        2.44       -0.79      7.00 o 
  -4  31   6       71.98       70.41     11.12 o 
  -3  31   6       61.94       55.92     17.08 o 
  -2  31   6      758.07      702.24     34.17 o 
  -1  31   6       70.72       80.88     25.01 o 
   0  31   6       71.72       97.19     12.49 o 
   1  31   6       66.91       72.86     16.47 o 
   2  31   6        5.31        4.88      6.90 o 
   3  31   6       14.43        9.08      7.62 o 
   4  31   6        0.03        2.03      7.32 o 
   5  31   6       20.63       18.65      8.79 o 
   6  31   6      220.40      272.45     17.58 o 
   7  31   6       39.21       33.87     12.30 o 
   8  31   6      131.91      178.83     20.71 o 
  -9  32   6       12.24        4.88     13.42 o 
  -8  32   6      293.37      306.69     22.76 o 
  -7  32   6        1.45        0.06      8.16 o 
  -6  32   6     2240.24     2269.38     51.68 o 
  -5  32   6       75.39       81.76     12.08 o 
  -4  32   6        1.07       20.13     12.81 o 
  -3  32   6       94.02       95.75     12.49 o 
  -2  32   6      771.48      752.70     59.79 o 
  -1  32   6        0.06       -1.46      6.09 o 
   0  32   6     2005.57     1919.33     45.29 o 
   1  32   6        2.23        2.78      7.21 o 
   2  32   6       78.50       55.81     15.25 o 
   3  32   6       45.79       44.57     10.76 o 
   4  32   6       96.68      104.04     13.72 o 
   5  32   6       39.49       40.83     13.42 o 
   6  32   6     1055.55     1131.17     30.52 o 
   7  32   6       89.97       95.38     12.86 o 
   8  32   6      125.05       84.20     23.18 o 
  -9  33   6        0.66        3.66     12.20 o 
  -8  33   6       73.07       74.37     14.22 o 
  -7  33   6      170.67      176.53     18.06 o 
  -6  33   6      589.79      585.11     26.71 o 
  -5  33   6      613.04      556.33     24.58 o 
  -4  33   6      926.46      919.63     31.06 o 
  -3  33   6        0.72        4.27      7.93 o 
  -2  33   6       52.35       66.17     11.12 o 
  -1  33   6       43.83       23.53      8.79 o 
   0  33   6       54.34       68.51     17.69 o 
   1  33   6      132.06      124.09     15.86 o 
   2  33   6      767.65      694.91     27.17 o 
   3  33   6        5.12        5.56      7.62 o 
   4  33   6      352.34      411.26     26.24 o 
   5  33   6      100.10       97.96     14.59 o 
   6  33   6       81.25      126.26     37.83 o 
   7  33   6        4.43       -0.80     12.49 o 
   8  33   6      159.53      120.80     28.07 o 
  -8  34   6      427.12      438.07     35.39 o 
  -7  34   6      228.94      210.21     19.40 o 
  -6  34   6      335.75      382.16     25.36 o 
  -5  34   6      283.77      287.86     40.88 o 
  -4  34   6       21.61       23.18      9.37 o 
  -3  34   6       21.08        7.87      8.50 o 
  -2  34   6      859.18      785.69     54.30 o 
  -1  34   6        5.49       13.17      7.89 o 
   0  34   6     1617.26     1479.98     40.12 o 
   1  34   6      138.44      118.82     14.67 o 
   2  34   6       44.76       56.16     11.62 o 
   3  34   6        0.25       13.23      7.38 o 
   4  34   6       94.76      108.94     14.59 o 
   5  34   6        0.02       -9.24     18.30 o 
   6  34   6       93.80       70.20     13.09 o 
  -8  35   6       73.30       54.91     18.30 o 
  -7  35   6      307.08      296.55     37.22 o 
  -6  35   6       36.40       33.56     11.22 o 
  -5  35   6      376.00      409.22     22.43 o 
  -4  35   6        1.83       -3.17      6.41 o 
  -3  35   6        0.00        3.92      8.16 o 
  -2  35   6      244.58      206.11     17.67 o 
  -1  35   6       67.08       49.45     11.12 o 
   0  35   6       29.34       26.37      9.89 o 
   1  35   6       21.26        7.32      8.79 o 
   2  35   6      201.75      203.73     18.54 o 
   3  35   6       49.99       50.70     11.43 o 
   4  35   6       48.34       58.61     12.31 o 
   5  35   6        6.01       16.82      9.67 o 
   6  35   6      783.22      765.09     46.37 o 
  -7  36   6      118.33      118.01     16.39 o 
  -6  36   6      451.78      457.07     24.58 o 
  -5  36   6       94.30      109.24     12.15 o 
  -4  36   6      497.92      518.10     26.24 o 
  -3  36   6       42.82       14.17     25.01 o 
  -2  36   6       28.94        9.70      9.03 o 
  -1  36   6        0.59        4.27     12.81 o 
   0  36   6       28.20       27.75      9.67 o 
   1  36   6      127.12      119.94     18.91 o 
   2  36   6     1106.47     1119.46     62.23 o 
   3  36   6      113.23      121.27     14.93 o 
   4  36   6      768.75      810.30     31.89 o 
   5  36   6      111.94       97.18     14.64 o 
  -7  37   6        2.50        0.98     10.15 o 
  -6  37   6      471.81      491.45     39.91 o 
  -5  37   6       31.19       35.97      9.61 o 
  -4  37   6     2525.10     2617.80     58.60 o 
  -3  37   6        0.33       -8.50      8.50 o 
  -2  37   6      195.22      187.64     18.54 o 
  -1  37   6       88.37       82.95     13.19 o 
   0  37   6      278.60      282.69     21.13 o 
   1  37   6       41.63       40.55     11.12 o 
   2  37   6     1852.77     1779.18     47.46 o 
   3  37   6      118.78       91.89     13.72 o 
   4  37   6      978.75      985.28     35.38 o 
  -7  38   6        9.22       20.74     19.52 o 
  -6  38   6      204.32      229.06     16.60 o 
  -5  38   6       65.20       46.34     10.38 o 
  -4  38   6       15.82       31.73     14.64 o 
  -3  38   6       18.50        0.16      9.89 o 
  -2  38   6      172.24      200.31     18.98 o 
  -1  38   6        0.09       -7.05      8.54 o 
   0  38   6       60.68       74.72     17.08 o 
   1  38   6        2.08        5.35     13.42 o 
   2  38   6      176.74      205.72     18.98 o 
   3  38   6       70.32       71.49     12.60 o 
  -6  39   6      722.25      811.54     32.35 o 
  -5  39   6       28.59       17.47      9.03 o 
  -4  39   6      184.87      169.18     18.06 o 
  -3  39   6        2.24        0.00      9.49 o 
  -2  39   6       14.67       19.52     10.35 o 
  -1  39   6       17.87        7.16     10.37 o 
   0  39   6        0.54       -5.13      8.50 o 
   1  39   6       11.32        2.44      8.79 o 
   2  39   6      150.12      162.29     17.19 o 
  -6  40   6       47.59       42.02     17.67 o 
  -5  40   6       14.33       23.18     15.86 o 
  -4  40   6      439.84      403.90     36.61 o 
  -3  40   6       48.69       48.18     12.49 o 
  -2  40   6      208.07      195.94     18.54 o 
  -1  40   6       13.46       15.25      9.49 o 
   0  40   6      453.43      457.68     24.58 o 
   1  40   6        0.62        8.95      7.32 o 
  -5  41   6       22.30       17.08     21.96 o 
  -4  41   6       73.12       91.52     21.96 o 
  -3  41   6       17.74       26.85     17.08 o 
  -2  41   6      406.51      417.32     34.17 o 
  -1  41   6      124.99      131.79     24.40 o 
   0  41   6      400.04      366.07     36.61 o 
 -14   1   7       84.59       81.20     15.08 o 
 -13   1   7       55.59       48.18     12.49 o 
 -12   1   7     1600.20     1471.12     74.43 o 
 -11   1   7      549.91      522.37     25.02 o 
 -10   1   7      449.42      418.48     21.52 o 
  -9   1   7        8.17        9.55      7.30 o 
  -8   1   7      217.83      204.06     17.69 o 
  -7   1   7       68.49       46.64     17.08 o 
  -6   1   7      472.27      444.33     18.98 o 
  -5   1   7      374.09      363.07     16.39 o 
  -4   1   7     6064.31     5788.21     96.40 o 
  -3   1   7       18.77       13.50      3.06 o 
  -2   1   7     2199.51     2073.26     22.99 o 
  -1   1   7      363.27      350.26      8.04 o 
   0   1   7     2243.83     2225.92     25.54 o 
   1   1   7      159.51      167.21      6.81 o 
   2   1   7     1559.71     1565.60     20.88 o 
   3   1   7        2.35        0.32      2.99 o 
   4   1   7     2213.73     2217.89     32.61 o 
   5   1   7      384.69      355.09     17.26 o 
   6   1   7     3564.66     3357.61     60.40 o 
   7   1   7      397.12      364.74     23.79 o 
   8   1   7      571.63      529.65     24.16 o 
   9   1   7       83.91       81.20     13.81 o 
  10   1   7       73.86       74.87     14.59 o 
  11   1   7      150.24      134.43     18.06 o 
 -14   2   7     1011.79     1142.20     39.25 o 
 -13   2   7        0.85       10.47     10.25 o 
 -12   2   7      604.45      611.98     28.47 o 
 -11   2   7      127.92      139.68     15.95 o 
 -10   2   7      776.21      720.04     27.17 o 
  -9   2   7        6.21       12.07      7.62 o 
  -8   2   7       12.71        8.47      6.74 o 
  -7   2   7      372.12      335.78     17.26 o 
  -6   2   7    11111.25    10496.01    200.73 o 
  -5   2   7     3001.00     2827.16     50.47 o 
  -4   2   7     5289.33     5461.87    428.85 o 
  -3   2   7       43.25       45.39      4.68 o 
  -2   2   7     4135.33     4092.05     39.33 o 
  -1   2   7       67.04       77.95      4.40 o 
   0   2   7      151.18      169.29      6.30 o 
   1   2   7       53.90       56.19      4.70 o 
   2   2   7       96.88      108.89      6.24 o 
   3   2   7      451.26      454.55     10.86 o 
   4   2   7     4035.22     3968.61     49.12 o 
   5   2   7      199.12      196.49     14.67 o 
   6   2   7       13.37       16.00     15.25 o 
   7   2   7       35.51       41.97     18.91 o 
   8   2   7       26.64       27.46      9.49 o 
   9   2   7       13.88       14.03     10.35 o 
  10   2   7     1044.36      998.37     35.38 o 
  11   2   7        0.87        0.63     10.76 o 
 -14   3   7        9.33       34.78     12.94 o 
 -13   3   7      145.29      161.12     21.35 o 
 -12   3   7      274.46      276.30     21.99 o 
 -11   3   7       87.28       89.38     14.22 o 
 -10   3   7       33.96       22.49     13.42 o 
  -9   3   7       34.63       42.28     10.25 o 
  -8   3   7      234.20      236.17     17.19 o 
  -7   3   7      337.29      333.66     17.67 o 
  -6   3   7    13175.11    12835.63    163.51 o 
  -5   3   7      166.81      163.55     12.94 o 
  -4   3   7     5480.21     5153.26     58.44 o 
  -3   3   7      297.86      264.83     15.54 o 
  -2   3   7      940.56      914.71     21.75 o 
  -1   3   7       48.76       51.46      3.88 o 
   0   3   7     1319.07     1293.94     17.78 o 
   1   3   7       29.20       38.80      3.93 o 
   2   3   7     2726.19     2641.88     30.01 o 
   3   3   7      352.60      315.13     10.93 o 
   4   3   7     1479.07     1433.64     30.74 o 
   5   3   7      389.03      386.03     17.67 o 
   6   3   7       38.79       54.83      9.89 o 
   7   3   7       42.72       34.78      9.49 o 
   8   3   7      195.17      195.61     16.81 o 
   9   3   7      147.71      120.33     15.08 o 
  10   3   7      160.70      152.61     18.54 o 
  11   3   7      130.47      129.11     17.55 o 
 -14   4   7      133.94      151.77     18.98 o 
 -13   4   7        8.16       10.51     11.12 o 
 -12   4   7      781.66      831.05     31.93 o 
 -11   4   7        1.00        4.33      9.37 o 
 -10   4   7        0.70        5.98      9.03 o 
  -9   4   7      212.85      211.99     17.19 o 
  -8   4   7     1330.06     1209.34     33.65 o 
  -7   4   7     1187.02     1101.05     30.62 o 
  -6   4   7     7761.23     7332.07    103.54 o 
  -5   4   7     1101.16     1181.37    100.42 o 
  -4   4   7    11193.08    10816.50    109.40 o 
  -3   4   7      332.91      311.12      9.76 o 
  -2   4   7     1872.40     1835.16     26.76 o 
  -1   4   7       57.96       56.07      3.94 o 
   0   4   7     1308.45     1479.43     20.43 o 
   1   4   7      290.64      283.23      8.22 o 
   2   4   7      711.54      756.46     13.63 o 
   3   4   7      203.06      197.51      9.28 o 
   4   4   7      197.70      212.39     10.66 o 
   5   4   7      168.00      169.75     13.81 o 
   6   4   7        3.44       14.03      7.77 o 
   7   4   7       34.50       36.61      9.49 o 
   8   4   7      614.83      574.77     25.02 o 
   9   4   7       23.33       29.58     10.76 o 
  10   4   7       16.89       12.16     17.69 o 
  11   4   7        1.58       -9.15     11.22 o 
 -14   5   7       25.41       24.40     17.08 o 
 -13   5   7      248.75      275.00     58.57 o 
 -12   5   7      687.85      725.89     29.76 o 
 -11   5   7       27.49       32.29     11.12 o 
 -10   5   7        5.31       24.56     10.37 o 
  -9   5   7        3.68       -4.88      6.90 o 
  -8   5   7     2198.95     2114.08     61.01 o 
  -7   5   7      119.23      120.22     12.94 o 
  -6   5   7      479.66      460.75     45.76 o 
  -5   5   7        0.06        3.30      2.23 o 
  -4   5   7     3322.43     3116.43     57.25 o 
  -3   5   7      672.22      643.52     17.15 o 
  -2   5   7     2679.50     2660.28     34.94 o 
  -1   5   7       47.87       53.20      3.94 o 
   0   5   7     2724.02     2764.33     30.09 o 
   1   5   7       22.03       23.40      4.46 o 
   2   5   7      523.90      567.22     11.64 o 
   3   5   7        0.46        3.34      4.11 o 
   4   5   7     2824.84     2775.05     38.58 o 
   5   5   7      342.10      358.76     12.93 o 
   6   5   7     2065.68     2003.08     43.98 o 
   7   5   7      159.15      161.30     14.67 o 
   8   5   7        9.63        8.72     16.47 o 
   9   5   7      139.92      133.76     18.30 o 
  10   5   7       78.83       65.10     29.29 o 
  11   5   7        4.42       -9.89      9.89 o 
 -14   6   7      916.80      945.69     51.25 o 
 -13   6   7      273.19      300.73     23.72 o 
 -12   6   7       11.55       14.03     10.37 o 
 -11   6   7       44.62       41.26     11.22 o 
 -10   6   7     2666.03     2494.96     82.37 o 
  -9   6   7      226.43      186.14     16.39 o 
  -8   6   7     2240.08     2027.88     46.37 o 
  -7   6   7       39.07       39.54     10.98 o 
  -6   6   7     2070.65     2007.89     41.84 o 
  -5   6   7        6.17        6.13      3.18 o 
  -4   6   7        1.44        4.69      5.80 o 
  -3   6   7      417.28      403.81     11.25 o 
  -2   6   7     9911.05     9565.44     97.34 o 
  -1   6   7      699.13      699.09     13.71 o 
   0   6   7     1110.39     1271.29     17.84 o 
   1   6   7        5.65        1.09      4.23 o 
   2   6   7     1762.83     1680.55     22.00 o 
   3   6   7       15.87       17.64      4.57 o 
   4   6   7     2790.45     2680.83     37.87 o 
   5   6   7      198.60      189.64     11.05 o 
   6   6   7     2804.45     2784.31     53.48 o 
   7   6   7        0.34        9.76      7.77 o 
   8   6   7       37.53       33.37      9.89 o 
   9   6   7       14.75        8.49      9.76 o 
  10   6   7       32.82       31.35     28.68 o 
  11   6   7       19.66       11.74     12.49 o 
 -14   7   7       49.94       61.01     20.74 o 
 -13   7   7        1.54       -3.34      9.89 o 
 -12   7   7       16.82       29.81     17.69 o 
 -11   7   7       26.15       28.16     11.12 o 
 -10   7   7      663.65      597.79     25.44 o 
  -9   7   7      513.72      470.43     21.99 o 
  -8   7   7     3189.86     2916.98     56.51 o 
  -7   7   7      920.71      909.51     28.03 o 
  -6   7   7      349.29      298.66     11.25 o 
  -5   7   7       42.67       33.68      9.38 o 
  -4   7   7     1621.65     1582.97     25.86 o 
  -3   7   7      123.88      124.40      7.23 o 
  -2   7   7       37.73       53.28      5.55 o 
  -1   7   7      144.42      135.20      7.69 o 
   0   7   7       84.22       89.82      5.28 o 
   1   7   7      168.84      175.88      6.93 o 
   2   7   7     1330.57     1256.11     21.82 o 
   3   7   7        2.38        9.23      3.95 o 
   4   7   7     2001.47     2076.71     32.30 o 
   5   7   7        4.42        7.32     15.86 o 
   6   7   7       66.40       79.32     15.86 o 
   7   7   7      191.30      172.92     15.53 o 
   8   7   7     1542.43     1425.12     43.93 o 
   9   7   7      310.83      269.15     21.13 o 
  10   7   7        1.12       -6.42      9.89 o 
  11   7   7        5.62        0.05     10.25 o 
 -14   8   7      471.96      495.42     43.93 o 
 -13   8   7      273.71      275.77     32.95 o 
 -12   8   7       71.82       66.09     13.35 o 
 -11   8   7       57.65       45.74     11.62 o 
 -10   8   7       19.54       28.68     10.35 o 
  -9   8   7       59.34       80.61     12.08 o 
  -8   8   7      856.02      947.73     33.56 o 
  -7   8   7      916.12      907.10     39.05 o 
  -6   8   7     3067.75     2999.10     41.93 o 
  -5   8   7        0.98        3.36      2.99 o 
  -4   8   7       28.47       21.80     14.64 o 
  -3   8   7       37.20       39.58      4.96 o 
  -2   8   7      262.87      267.79     10.01 o 
  -1   8   7      224.83      203.36      8.70 o 
   0   8   7      176.56      191.27      6.62 o 
   1   8   7        6.15        2.44      3.17 o 
   2   8   7     2603.84     2595.28     38.00 o 
   3   8   7       98.45      100.59      9.67 o 
   4   8   7       40.75       43.01      7.62 o 
   5   8   7      225.03      216.99     14.59 o 
   6   8   7     2876.92     2968.84     80.54 o 
   7   8   7       12.75        2.44     10.98 o 
   8   8   7      212.96      203.78     26.85 o 
   9   8   7        3.11        6.15      9.89 o 
  10   8   7      123.95       90.67     35.39 o 
  11   8   7        0.35        0.73     12.20 o 
 -14   9   7       53.67       89.08     23.18 o 
 -13   9   7      103.50      151.31     25.63 o 
 -12   9   7     1124.31     1191.67     39.66 o 
 -11   9   7       14.20       25.28     10.76 o 
 -10   9   7      311.42      296.15     21.13 o 
  -9   9   7      843.25      794.31     28.03 o 
  -8   9   7     6239.35     5806.07     90.59 o 
  -7   9   7     1060.29      989.92     21.91 o 
  -6   9   7        4.79        7.83      5.63 o 
  -5   9   7      917.25      870.86     18.85 o 
  -4   9   7    11536.77    11175.16    114.01 o 
  -3   9   7      910.12      890.30     18.29 o 
  -2   9   7     4713.99     4790.60     55.74 o 
  -1   9   7       68.54       47.07      6.16 o 
   0   9   7       82.89      107.94      5.53 o 
   1   9   7       71.90       75.30      5.39 o 
   2   9   7       75.01      112.32     10.35 o 
   3   9   7      320.81      296.49     11.49 o 
   4   9   7     1212.44     1170.22     36.24 o 
   5   9   7      359.02      371.15     13.77 o 
   6   9   7     1024.43      997.01     22.96 o 
   7   9   7      154.84      147.85     15.46 o 
   8   9   7      640.77      636.97     37.83 o 
   9   9   7       64.13       47.59     18.30 o 
  10   9   7      141.17      170.08     18.92 o 
  11   9   7       38.67       15.25     11.22 o 
 -14  10   7      555.94      494.20     43.93 o 
 -13  10   7       10.61        3.66     15.86 o 
 -12  10   7       11.17        0.00     13.42 o 
 -11  10   7      157.12      178.58     18.12 o 
 -10  10   7     1584.96     1506.24     40.98 o 
  -9  10   7      357.40      353.26     18.98 o 
  -8  10   7      789.84      767.45     26.75 o 
  -7  10   7      141.79      155.64     10.77 o 
  -6  10   7     1459.04     1403.56     29.56 o 
  -5  10   7      574.68      513.82     14.54 o 
  -4  10   7      507.38      534.79     33.57 o 
  -3  10   7       83.12       74.80      6.63 o 
  -2  10   7     8004.82     7583.42     80.96 o 
  -1  10   7       10.25       18.14      4.11 o 
   0  10   7      526.29      584.61     16.70 o 
   1  10   7       29.40       27.62      4.43 o 
   2  10   7      421.94      362.78     14.01 o 
   3  10   7       16.28       18.34      5.14 o 
   4  10   7      500.00      525.44     15.66 o 
   5  10   7        5.80        6.49      4.83 o 
   6  10   7      764.83      689.63     19.33 o 
   7  10   7      286.15      278.52     28.07 o 
   8  10   7       68.16       72.23     13.35 o 
   9  10   7       80.33       59.79     20.74 o 
  10  10   7      152.08      143.99     26.85 o 
  11  10   7       18.14       27.29     12.60 o 
 -14  11   7        0.27       -4.88     21.96 o 
 -13  11   7        4.01      -13.42     13.42 o 
 -12  11   7       30.02       21.96     15.86 o 
 -11  11   7        1.50       -0.89      9.76 o 
 -10  11   7      110.69      142.94     18.30 o 
  -9  11   7       16.17       22.84      9.03 o 
  -8  11   7       57.88       51.87     10.35 o 
  -7  11   7        5.93        8.68      4.57 o 
  -6  11   7      212.86      218.15     11.38 o 
  -5  11   7      136.69      117.70      8.61 o 
  -4  11   7      104.64      121.84      8.56 o 
  -3  11   7       30.06       22.36      4.66 o 
  -2  11   7        6.47        9.31      4.11 o 
  -1  11   7        0.51       -1.76      2.72 o 
   0  11   7     2215.21     2048.03     29.95 o 
   1  11   7      152.84      139.35      8.40 o 
   2  11   7       37.43       47.74      6.65 o 
   3  11   7      298.15      308.96     16.45 o 
   4  11   7      125.43      130.20      9.61 o 
   5  11   7        2.21        1.63      4.93 o 
   6  11   7       65.84       42.48      7.26 o 
   7  11   7       91.00       82.38     12.20 o 
   8  11   7      351.19      331.86     22.85 o 
   9  11   7       12.82       11.91     10.55 o 
  10  11   7       30.42       21.96     18.30 o 
  11  11   7       72.10       63.44     13.48 o 
 -13  12   7       22.42       -2.44     14.64 o 
 -12  12   7        3.34       -2.44     13.42 o 
 -11  12   7        8.70        8.54     14.64 o 
 -10  12   7      565.51      571.54     25.44 o 
  -9  12   7       18.61       18.36     11.59 o 
  -8  12   7      113.88      124.24     10.52 o 
  -7  12   7      100.55       90.56      8.79 o 
  -6  12   7       49.86       44.50      6.46 o 
  -5  12   7       15.44       13.53      4.43 o 
  -4  12   7      693.75      576.46     15.44 o 
  -3  12   7      222.27      191.97      9.60 o 
  -2  12   7     1384.33     1265.88     22.92 o 
  -1  12   7       21.15       24.66      4.83 o 
   0  12   7      573.98      562.48     18.68 o 
   1  12   7       31.40       24.22      5.14 o 
   2  12   7     3442.82     3504.05     46.71 o 
   3  12   7        9.78       12.78      4.66 o 
   4  12   7       21.57       19.35      7.72 o 
   5  12   7       54.78       47.46      6.97 o 
   6  12   7      174.66      198.37     19.72 o 
   7  12   7      108.11      110.14     15.86 o 
   8  12   7     1483.58     1417.19     56.74 o 
   9  12   7        3.56       -0.61     10.35 o 
  10  12   7      393.89      466.40     30.16 o 
  11  12   7      105.13      101.28     24.40 o 
 -13  13   7       80.57      117.14     23.18 o 
 -12  13   7     2500.23     2466.11     79.32 o 
 -11  13   7       10.73       28.07     15.86 o 
 -10  13   7       19.89       10.76      9.37 o 
  -9  13   7      170.87      160.35     15.95 o 
  -8  13   7     1511.10     1474.84     29.68 o 
  -7  13   7       19.97       13.86      5.29 o 
  -6  13   7      208.36      163.11     12.17 o 
  -5  13   7      225.61      209.39     10.93 o 
  -4  13   7     6978.52     6739.14    105.50 o 
  -3  13   7      138.10      160.17      8.98 o 
  -2  13   7      383.45      375.88     12.12 o 
  -1  13   7       32.50       31.11      5.32 o 
   0  13   7     1045.86      983.17     19.33 o 
   1  13   7     1197.00     1156.00     32.68 o 
   2  13   7     2092.20     2084.70     31.87 o 
   3  13   7        8.87        5.98      4.43 o 
   4  13   7     1844.30     1822.18     31.20 o 
   5  13   7       41.08       27.30      8.52 o 
   6  13   7       93.96      104.11      9.61 o 
   7  13   7       40.44       44.07      8.45 o 
   8  13   7      190.81      212.22     19.40 o 
   9  13   7        2.23       -9.03      9.03 o 
  10  13   7      236.91      201.37     20.71 o 
 -13  14   7       34.97       48.81     18.30 o 
 -12  14   7       13.66       67.11     19.52 o 
 -11  14   7      588.89      594.26     36.61 o 
 -10  14   7     1044.19      932.26     45.15 o 
  -9  14   7      286.69      272.73     19.85 o 
  -8  14   7      161.23      148.17     11.41 o 
  -7  14   7      327.74      306.40     13.62 o 
  -6  14   7     6924.40     6322.58     75.04 o 
  -5  14   7      337.03      331.30     24.30 o 
  -4  14   7      452.66      499.11     20.43 o 
  -3  14   7        4.74        1.63      5.66 o 
  -2  14   7     2025.92     1916.21     30.18 o 
  -1  14   7       23.63       18.36      4.43 o 
   0  14   7     1354.52     1385.73     35.20 o 
   1  14   7        0.54        3.05      5.18 o 
   2  14   7     1400.62     1374.60     24.80 o 
   3  14   7      660.97      674.69     17.31 o 
   4  14   7       34.66       35.86      6.55 o 
   5  14   7       46.70       51.87      7.26 o 
   6  14   7     1888.13     1699.93     32.30 o 
   7  14   7      103.05       88.92      9.99 o 
   8  14   7       30.85       63.65     13.35 o 
   9  14   7      204.31      209.84     20.26 o 
  10  14   7      184.96      166.01     19.40 o 
  11  14   7       10.68       19.52     23.18 o 
 -13  15   7       71.64       70.77     20.74 o 
 -12  15   7      713.87      806.58     45.15 o 
 -11  15   7      185.52      202.56     26.85 o 
 -10  15   7       96.86      158.63     23.18 o 
  -9  15   7      176.93      187.69     15.81 o 
  -8  15   7       49.15       31.63      6.81 o 
  -7  15   7      126.39      127.26     12.45 o 
  -6  15   7       10.18       32.33      6.07 o 
  -5  15   7       47.19       35.11      6.08 o 
  -4  15   7       15.39       17.13      6.32 o 
  -3  15   7      102.31       87.17      7.49 o 
  -2  15   7      298.49      322.05     11.41 o 
  -1  15   7       15.86       14.58      3.95 o 
   0  15   7     1372.44     1459.86     31.89 o 
   1  15   7      294.34      267.37     13.81 o 
   2  15   7      165.83      198.01     10.79 o 
   3  15   7      367.87      360.16     13.35 o 
   4  15   7       91.02      112.22      9.61 o 
   5  15   7       47.84       45.93      7.29 o 
   6  15   7        8.27        6.38      6.39 o 
   7  15   7        0.05        8.92      6.55 o 
   8  15   7     2146.02     2012.46     49.96 o 
   9  15   7        0.45       14.83     11.12 o 
  10  15   7       19.25       19.56     17.69 o 
 -13  16   7       85.53      153.75     28.07 o 
 -12  16   7     1409.46     1564.35     62.23 o 
 -11  16   7      554.51      583.27     37.83 o 
 -10  16   7      826.50      766.31     41.49 o 
  -9  16   7      508.22      535.66     22.76 o 
  -8  16   7      106.33      109.81     14.03 o 
  -7  16   7      151.48      139.67     10.74 o 
  -6  16   7      756.58      725.21     25.51 o 
  -5  16   7        5.34        3.63      5.17 o 
  -4  16   7      237.28      257.81     11.24 o 
  -3  16   7       46.49       47.42      6.08 o 
  -2  16   7     1612.26     1487.62     29.88 o 
  -1  16   7       14.88       24.39      4.83 o 
   0  16   7        0.05        7.22      4.96 o 
   1  16   7      291.71      322.61     14.67 o 
   2  16   7      422.67      402.52     13.35 o 
   3  16   7      450.03      461.19     14.76 o 
   4  16   7     2202.14     2098.11     35.18 o 
   5  16   7        0.00        0.15      4.83 o 
   6  16   7       44.76       58.39      8.30 o 
   7  16   7       82.94       73.87      9.81 o 
   8  16   7      154.61      129.33     20.74 o 
   9  16   7       36.75       26.93     12.49 o 
  10  16   7      876.29     1009.71     38.39 o 
 -12  17   7       97.88       87.86     20.74 o 
 -11  17   7      159.37      194.02     26.85 o 
 -10  17   7       49.69       79.32     19.52 o 
  -9  17   7        8.29        6.64      7.62 o 
  -8  17   7      282.53      342.45     17.67 o 
  -7  17   7      247.17      229.37     16.33 o 
  -6  17   7     1294.17     1225.14     26.13 o 
  -5  17   7      182.42      150.86     10.38 o 
  -4  17   7     1944.01     1663.21     29.52 o 
  -3  17   7       99.17       87.35      9.95 o 
  -2  17   7      228.40      169.89      9.81 o 
  -1  17   7      369.50      317.78     18.91 o 
   0  17   7     6481.36     6308.24     89.72 o 
   1  17   7      148.16      130.12     15.86 o 
   2  17   7     1810.71     1687.39     36.66 o 
   3  17   7      165.56      164.40     10.79 o 
   4  17   7       23.64       22.21      6.08 o 
   5  17   7        0.16        1.96      5.14 o 
   6  17   7     1157.21     1057.21     25.48 o 
   7  17   7        1.48        6.28      6.78 o 
   8  17   7     3310.08     3083.74     64.70 o 
   9  17   7       85.85       77.59     15.95 o 
  10  17   7       95.29      112.66     21.96 o 
 -12  18   7      183.22      212.32     29.29 o 
 -11  18   7        3.20        8.54     14.64 o 
 -10  18   7      140.83      129.35     23.18 o 
  -9  18   7        6.86        9.22      7.21 o 
  -8  18   7       50.60       43.23      9.67 o 
  -7  18   7       26.13       31.32     12.20 o 
  -6  18   7      762.53      787.02     28.68 o 
  -5  18   7      124.31      119.10     11.43 o 
  -4  18   7      255.69      224.26     20.74 o 
  -3  18   7      404.45      364.10     16.33 o 
  -2  18   7     1098.39      986.59     42.10 o 
  -1  18   7      383.47      350.62     15.46 o 
   0  18   7       41.32       49.29      8.16 o 
   1  18   7      136.68      129.91     12.08 o 
   2  18   7     2583.63     2409.77     46.59 o 
   3  18   7       24.15       14.16      5.55 o 
   4  18   7      477.65      439.49     15.22 o 
   5  18   7       36.49       27.16      9.99 o 
   6  18   7       49.47       44.24      8.14 o 
   7  18   7      129.48      124.32     11.94 o 
   8  18   7      331.55      328.78     26.24 o 
   9  18   7       27.79        2.49     11.62 o 
  10  18   7       37.22       67.11     16.12 o 
 -12  19   7       96.37      128.13     24.40 o 
 -11  19   7       24.55       21.96     14.64 o 
 -10  19   7       33.78       56.13     18.30 o 
  -9  19   7        0.95        1.41      8.54 o 
  -8  19   7      266.41      252.60     18.54 o 
  -7  19   7      116.85      115.04     18.30 o 
  -6  19   7      748.99      548.11     39.66 o 
  -5  19   7        0.10       -4.88      7.32 o 
  -4  19   7     2124.35     1750.47     37.85 o 
  -3  19   7       39.21       40.23      8.54 o 
  -2  19   7      293.95      284.86     14.59 o 
  -1  19   7      271.15      254.79     14.37 o 
   0  19   7      350.84      329.46     15.95 o 
   1  19   7      229.44      233.56     15.46 o 
   2  19   7      569.91      582.77     20.71 o 
   3  19   7        3.61        4.58      4.83 o 
   4  19   7      331.03      334.44     13.84 o 
   5  19   7       57.08       57.93      8.78 o 
   6  19   7       98.66       67.55      8.90 o 
   7  19   7       10.60       12.17     10.06 o 
   8  19   7       55.50       92.46     11.84 o 
   9  19   7       45.56       33.60     12.86 o 
  10  19   7     2161.33     2305.38     59.54 o 
 -12  20   7       22.61       -6.10     15.86 o 
 -11  20   7      131.21      111.04     21.96 o 
 -10  20   7      467.99      541.31     24.98 o 
  -9  20   7       34.85       38.58      9.67 o 
  -8  20   7      274.04      262.41     18.98 o 
  -7  20   7        0.21       -2.53      5.17 o 
  -6  20   7      339.08      409.85     26.24 o 
  -5  20   7       11.76        3.57      5.17 o 
  -4  20   7       43.56       35.25     22.57 o 
  -3  20   7      132.89      132.46     11.99 o 
  -2  20   7     1015.09     1030.14     27.57 o 
  -1  20   7      182.82      172.74     21.35 o 
   0  20   7     2790.59     2620.42     48.74 o 
   1  20   7       27.83       26.20      7.30 o 
   2  20   7     1150.83     1099.57     30.20 o 
   3  20   7       88.38       74.65     11.59 o 
   4  20   7      113.88      129.40     18.71 o 
   5  20   7      104.99      107.63     10.52 o 
   6  20   7      487.82      512.00     18.49 o 
   7  20   7        2.00        7.73      7.75 o 
   8  20   7      336.47      369.29     24.55 o 
   9  20   7        0.50        1.83     11.59 o 
  10  20   7      775.88      726.04     50.03 o 
 -11  21   7        4.44       21.96     15.86 o 
 -10  21   7      208.32      224.78     19.28 o 
  -9  21   7       72.31       57.92     11.62 o 
  -8  21   7     1896.18     1619.10     40.92 o 
  -7  21   7       15.92       25.63      7.89 o 
  -6  21   7       42.66       52.95      9.03 o 
  -5  21   7       13.69       17.85      6.74 o 
  -4  21   7      235.24      254.01     15.53 o 
  -3  21   7       45.97       38.44      7.89 o 
  -2  21   7       49.75       81.42     10.25 o 
  -1  21   7      212.73      192.68     14.22 o 
   0  21   7     1472.78     1442.11     34.07 o 
   1  21   7      241.59      271.24     15.95 o 
   2  21   7     1015.39     1015.89     29.34 o 
   3  21   7       67.75       69.54     15.86 o 
   4  21   7        3.52        6.15      5.84 o 
   5  21   7      464.06      450.51     16.66 o 
   6  21   7      364.78      307.56     16.88 o 
   7  21   7       11.81        2.90     12.19 o 
   8  21   7      473.61      544.14     21.55 o 
   9  21   7       16.47       15.17     11.71 o 
  10  21   7       61.63       37.83     24.40 o 
 -11  22   7        5.54        8.54     14.64 o 
 -10  22   7       14.79        4.39      8.50 o 
  -9  22   7       13.82       16.05      8.50 o 
  -8  22   7      193.87      216.21     17.67 o 
  -7  22   7        4.28        0.15     16.47 o 
  -6  22   7       14.92       10.68      6.28 o 
  -5  22   7        8.07       -0.19      5.17 o 
  -4  22   7       83.15       89.52     10.76 o 
  -3  22   7       60.13       46.52      8.50 o 
  -2  22   7       31.36       25.63      6.74 o 
  -1  22   7        6.51        2.44     10.98 o 
   0  22   7      201.67      179.92     13.72 o 
   1  22   7      119.75      123.24     11.99 o 
   2  22   7      323.90      316.12     16.39 o 
   3  22   7      299.43      309.80     16.81 o 
   4  22   7      963.27      825.83     22.07 o 
   5  22   7       65.16       78.54      9.38 o 
   6  22   7       92.41       74.28      9.81 o 
   7  22   7       44.33       32.59      9.38 o 
   8  22   7       18.03       20.12      9.38 o 
   9  22   7       15.10       -2.97      9.24 o 
  10  22   7        0.02        7.32     21.96 o 
 -11  23   7       36.66       46.37     18.30 o 
 -10  23   7      144.14      130.81     16.33 o 
  -9  23   7      128.60      123.68     15.46 o 
  -8  23   7     1471.98     1546.18     40.55 o 
  -7  23   7        2.44        0.24      6.09 o 
  -6  23   7      208.73      184.77     15.53 o 
  -5  23   7        1.13        2.27      5.33 o 
  -4  23   7        3.12        2.25      6.10 o 
  -3  23   7        1.73        8.64      9.15 o 
  -2  23   7       41.18       44.25      8.50 o 
  -1  23   7       18.57       14.64      5.86 o 
   0  23   7     1824.56     1752.74     39.25 o 
   1  23   7      138.00      130.87     12.49 o 
   2  23   7     1326.86     1286.21     35.39 o 
   3  23   7      339.71      325.29     17.26 o 
   4  23   7      968.82      908.77     28.90 o 
   5  23   7      272.12      263.28     15.47 o 
   6  23   7      472.80      471.78     23.77 o 
   7  23   7       20.58       16.51      8.67 o 
   8  23   7      474.59      558.44     32.60 o 
   9  23   7        0.21       -2.28      8.61 o 
 -11  24   7       15.48        3.66     15.86 o 
 -10  24   7      316.75      355.00     24.58 o 
  -9  24   7       60.10       46.17     11.62 o 
  -8  24   7      168.39      183.89     17.19 o 
  -7  24   7      122.98      137.74     14.67 o 
  -6  24   7      570.13      588.65     31.73 o 
  -5  24   7       21.12       14.50      6.71 o 
  -4  24   7      130.42      101.16     11.62 o 
  -3  24   7      112.32      110.43     14.64 o 
  -2  24   7      968.83      947.03     28.03 o 
  -1  24   7      157.81      164.84     13.72 o 
   0  24   7      386.61      386.04     17.67 o 
   1  24   7      130.87      139.20     13.72 o 
   2  24   7      931.86      897.50     28.47 o 
   3  24   7       19.12       28.26      8.16 o 
   4  24   7       65.39       54.63      9.89 o 
   5  24   7      114.35      101.40     10.52 o 
   6  24   7     1147.62     1236.66     59.38 o 
   7  24   7      125.24      136.50     13.61 o 
   8  24   7      460.20      526.96     21.82 o 
   9  24   7       21.61        3.74     12.60 o 
 -11  25   7       38.69       23.18     20.74 o 
 -10  25   7       40.20       37.15     11.62 o 
  -9  25   7        0.43       -4.15      8.54 o 
  -8  25   7      100.07      136.15     15.53 o 
  -7  25   7       57.50       71.91     13.42 o 
  -6  25   7       48.86       41.44     15.86 o 
  -5  25   7       78.25       53.24      9.67 o 
  -4  25   7       18.25       37.99      8.50 o 
  -3  25   7       51.17       44.07     11.59 o 
  -2  25   7      680.64      648.81     23.72 o 
  -1  25   7       40.54       26.85      7.30 o 
   0  25   7      381.09      363.11     17.26 o 
   1  25   7        3.05        2.91      5.56 o 
   2  25   7      544.81      507.97     21.57 o 
   3  25   7       40.34       47.59      9.89 o 
   4  25   7        0.65        6.96      7.30 o 
   5  25   7       27.15       22.08      9.37 o 
   6  25   7     1354.56     1373.24     32.11 o 
   7  25   7       38.58       43.40     10.52 o 
   8  25   7       71.90       79.97     12.43 o 
   9  25   7        1.71      -12.81     12.81 o 
 -11  26   7        0.76      -17.08     17.08 o 
 -10  26   7      271.30      264.71     21.99 o 
  -9  26   7       37.93       17.24      9.89 o 
  -8  26   7       68.67       55.72     11.62 o 
  -7  26   7       14.61        9.63      9.76 o 
  -6  26   7        0.67        6.67      8.54 o 
  -5  26   7       16.10       22.24      7.21 o 
  -4  26   7       63.89       48.99     10.37 o 
  -3  26   7      148.79      144.19     13.35 o 
  -2  26   7      460.46      466.72     20.65 o 
  -1  26   7       34.35       41.29      8.50 o 
   0  26   7      253.56      248.93     17.19 o 
   1  26   7       14.96       19.78     15.25 o 
   2  26   7      207.15      200.15     16.39 o 
   3  26   7        9.24       -0.50      9.76 o 
   4  26   7      996.07      932.38     30.62 o 
   5  26   7       79.42       86.93     13.35 o 
   6  26   7      354.42      318.27     18.52 o 
   7  26   7        0.98        8.95      8.45 o 
   8  26   7        5.07        2.13     13.02 o 
   9  26   7        8.35       -6.90     12.49 o 
 -11  27   7       23.96       -2.44     19.52 o 
 -10  27   7       44.67       75.38     13.72 o 
  -9  27   7        3.15       -6.71      8.63 o 
  -8  27   7      945.28      886.95     31.48 o 
  -7  27   7        0.99       -6.71      6.71 o 
  -6  27   7      114.20      126.17     14.22 o 
  -5  27   7      217.03      202.43     16.81 o 
  -4  27   7      504.01      510.06     21.99 o 
  -3  27   7      143.06      156.99     14.59 o 
  -2  27   7       61.91       49.76     14.03 o 
  -1  27   7       65.11       65.24     10.76 o 
   0  27   7      694.21      688.71     24.58 o 
   1  27   7        8.01       17.08     12.20 o 
   2  27   7        0.81       16.01      7.00 o 
   3  27   7      133.61      132.26     14.22 o 
   4  27   7     1593.14     1486.88     40.12 o 
   5  27   7       34.06       33.98     11.12 o 
   6  27   7        4.78       31.20     11.99 o 
   7  27   7       40.06       31.56      9.14 o 
   8  27   7       57.93       13.66     16.34 o 
   9  27   7        4.84       15.15     14.59 o 
 -11  28   7        2.19      -19.52     19.52 o 
 -10  28   7      528.29      629.83     79.93 o 
  -9  28   7        2.64       -9.03      9.03 o 
  -8  28   7       24.70       23.03      9.89 o 
  -7  28   7      182.61      178.65     16.81 o 
  -6  28   7     2419.45     2307.86     54.91 o 
  -5  28   7       99.71      100.72     12.49 o 
  -4  28   7      281.86      277.68     32.95 o 
  -3  28   7        0.96       -5.86      6.09 o 
  -2  28   7       94.01       94.85     12.81 o 
  -1  28   7      169.00      156.12     14.67 o 
   0  28   7      651.97      664.65     28.68 o 
   1  28   7        1.71       -1.71      6.09 o 
   2  28   7     2792.25     2651.71     86.64 o 
   3  28   7      110.27      103.69     13.35 o 
   4  28   7       41.68       61.23     25.63 o 
   5  28   7      123.12      123.28     20.74 o 
   6  28   7      342.37      350.99     24.11 o 
   7  28   7       86.48       79.68     14.59 o 
   8  28   7       60.28       34.24     17.69 o 
 -10  29   7      669.22      721.60    130.57 o 
  -9  29   7       14.41        9.76     10.35 o 
  -8  29   7       28.55       39.27     11.62 o 
  -7  29   7       24.35       32.95     15.25 o 
  -6  29   7      339.56      379.35     21.13 o 
  -5  29   7        9.71        2.98      7.62 o 
  -4  29   7      461.05      462.00     21.99 o 
  -3  29   7        0.01       -6.09      6.09 o 
  -2  29   7        4.76        1.94      7.00 o 
  -1  29   7      161.01      115.68     16.47 o 
   0  29   7      423.19      425.28     20.26 o 
   1  29   7      126.72      114.91     13.35 o 
   2  29   7      227.94      195.86     16.39 o 
   3  29   7        6.45        7.51      8.16 o 
   4  29   7      602.65      606.76     25.89 o 
   5  29   7        0.23       12.68     10.37 o 
   6  29   7       20.13       34.71     11.62 o 
   7  29   7       57.64       41.84     11.71 o 
   8  29   7      106.23       51.83     16.33 o 
 -10  30   7      748.80      800.48     47.59 o 
  -9  30   7        9.14        5.77     10.37 o 
  -8  30   7       16.37        3.66      9.49 o 
  -7  30   7        0.28        0.43      8.50 o 
  -6  30   7      524.29      566.36     25.02 o 
  -5  30   7        3.36      -10.07     15.86 o 
  -4  30   7       72.96       88.51     12.49 o 
  -3  30   7       18.46       22.57      8.50 o 
  -2  30   7     1571.31     1447.03     38.39 o 
  -1  30   7      130.57      128.34     13.72 o 
   0  30   7      227.31      248.55     18.54 o 
   1  30   7       13.38       -1.51      8.54 o 
   2  30   7        0.13        7.46      7.21 o 
   3  30   7      125.54      109.62     25.63 o 
   4  30   7       51.67       75.34     12.49 o 
   5  30   7      243.54      231.26     20.26 o 
   6  30   7      410.42      480.00     25.44 o 
   7  30   7      144.66      139.50     17.55 o 
  -9  31   7       36.41       37.41     12.49 o 
  -8  31   7      751.39      803.73     31.89 o 
  -7  31   7       10.09       10.29     14.64 o 
  -6  31   7       99.68      133.21     15.46 o 
  -5  31   7      226.99      237.23     19.40 o 
  -4  31   7     2269.70     2134.71     49.61 o 
  -3  31   7      134.20      136.22     14.59 o 
  -2  31   7      729.07      694.04     26.75 o 
  -1  31   7        8.79        2.76     10.37 o 
   0  31   7     3746.16     3515.04     66.87 o 
   1  31   7       10.25        2.14     17.08 o 
   2  31   7      511.77      499.19     23.72 o 
   3  31   7       23.26       34.57     12.20 o 
   4  31   7     2496.85     2444.43     56.08 o 
   5  31   7       70.10       70.10     13.35 o 
   6  31   7      204.69      229.18     21.02 o 
   7  31   7       78.33       79.32     23.18 o 
  -9  32   7        0.55       -9.93      9.93 o 
  -8  32   7      154.25      219.52     20.26 o 
  -7  32   7      129.03      161.95     17.67 o 
  -6  32   7      937.79      912.87     54.91 o 
  -5  32   7       29.73       22.69     12.81 o 
  -4  32   7       10.19       34.32     10.25 o 
  -3  32   7       21.25        8.66      9.03 o 
  -2  32   7       55.23       80.01     12.86 o 
  -1  32   7       54.70       40.59      9.67 o 
   0  32   7      113.57      121.33     14.22 o 
   1  32   7       31.48       31.78      9.67 o 
   2  32   7      276.33      273.99     20.71 o 
   3  32   7      164.58      174.35     17.19 o 
   4  32   7      393.78      453.22     23.72 o 
   5  32   7       55.28       61.89     20.13 o 
   6  32   7        8.01        3.72      7.74 o 
  -8  33   7      274.26      291.17     22.85 o 
  -7  33   7       26.15       34.02     10.76 o 
  -6  33   7      311.35      344.85     24.16 o 
  -5  33   7        1.61       -2.18      7.89 o 
  -4  33   7      108.30      112.28     14.67 o 
  -3  33   7        6.95        4.15     18.91 o 
  -2  33   7      376.12      392.21     21.13 o 
  -1  33   7        9.95       12.20      8.12 o 
   0  33   7       65.40       56.94     11.62 o 
   1  33   7        1.01       13.42      8.12 o 
   2  33   7        7.71       -4.67     15.86 o 
   3  33   7       25.05       24.83      9.67 o 
   4  33   7       18.10       11.04     10.98 o 
   5  33   7        3.71        7.52      9.93 o 
   6  33   7       55.49       23.18     20.74 o 
  -8  34   7       71.43      103.43     15.53 o 
  -7  34   7       69.97       64.76     13.81 o 
  -6  34   7      430.09      376.09     25.36 o 
  -5  34   7        7.73        1.22      8.79 o 
  -4  34   7      312.52      347.18     23.72 o 
  -3  34   7      424.28      410.47     21.99 o 
  -2  34   7      590.39      607.10     26.31 o 
  -1  34   7       48.51       43.67     11.59 o 
   0  34   7      128.95      135.74     15.95 o 
   1  34   7       10.32        3.25      8.31 o 
   2  34   7      832.81      866.22     32.35 o 
   3  34   7        1.74        6.04     11.59 o 
   4  34   7       32.15       25.48     10.55 o 
   5  34   7        0.33       -0.81     12.20 o 
  -8  35   7      342.80      366.07     37.83 o 
  -7  35   7       24.67       -0.12     32.34 o 
  -6  35   7      234.76      299.70     23.79 o 
  -5  35   7       36.03       35.32     18.91 o 
  -4  35   7     3774.19     3656.12     72.01 o 
  -3  35   7       29.99       31.32     10.25 o 
  -2  35   7       17.90       25.68     10.25 o 
  -1  35   7       10.37        7.82     14.03 o 
   0  35   7       85.24       75.56     13.35 o 
   1  35   7        0.01       -2.81      8.54 o 
   2  35   7        0.62       12.03     23.79 o 
   3  35   7       28.70       36.26     11.71 o 
   4  35   7      322.42      308.86     23.11 o 
  -8  36   7        1.55       15.86     26.85 o 
  -7  36   7       10.13        4.88     15.86 o 
  -6  36   7      728.56      757.41     34.17 o 
  -5  36   7      110.99      104.44     15.08 o 
  -4  36   7      220.79      268.87     37.22 o 
  -3  36   7        0.34       -8.50      8.50 o 
  -2  36   7     1496.56     1361.02     40.12 o 
  -1  36   7       11.76        9.76     12.81 o 
   0  36   7      127.05       93.68     13.19 o 
   1  36   7      126.43      141.84     16.33 o 
   2  36   7      298.42      293.93     37.83 o 
   3  36   7       10.78       14.19      9.42 o 
  -7  37   7        0.00      -17.08     20.74 o 
  -6  37   7      130.10      134.84     16.39 o 
  -5  37   7        7.44       18.30     10.35 o 
  -4  37   7      103.37      102.74     16.47 o 
  -3  37   7        7.68       -8.50      8.50 o 
  -2  37   7      192.25      197.00     19.40 o 
  -1  37   7        0.46       -7.21      7.21 o 
   0  37   7        1.12       -0.64     10.37 o 
   1  37   7      120.44      107.34     15.86 o 
   2  37   7        4.61       -1.65      8.50 o 
  -6  38   7      763.53      744.35     45.15 o 
  -5  38   7       27.65       46.37     18.30 o 
  -4  38   7      319.61      307.54     23.30 o 
  -3  38   7       13.00       -1.33      9.37 o 
  -2  38   7      494.55      484.96     25.44 o 
  -1  38   7       23.76       12.81     10.37 o 
   0  38   7        0.01       22.57     10.35 o 
   1  38   7       25.92       11.43     11.59 o 
  -4  39   7      797.22      760.21     45.15 o 
  -3  39   7       17.25       29.29     15.86 o 
  -2  39   7       89.21      107.84     14.06 o 
  -1  39   7       81.33       73.40     12.86 o 
   0  39   7      295.78      304.07     23.25 o 
 -13   0   8       77.51       74.43     21.96 o 
 -12   0   8      506.63      506.40     36.61 o 
 -11   0   8      309.76      327.02     32.95 o 
 -10   0   8       15.45        9.76     13.42 o 
  -9   0   8       78.99       92.74     18.30 o 
  -8   0   8       47.05       35.39     13.42 o 
  -7   0   8     2029.45     1841.34     59.79 o 
  -6   0   8     3048.64     3027.42     79.32 o 
  -5   0   8     1664.78     1615.60     52.47 o 
  -4   0   8     3158.43     2862.68     73.21 o 
  -3   0   8      134.41      140.33     17.08 o 
  -2   0   8      943.84     1000.60     36.61 o 
  -1   0   8      485.23      462.32     13.75 o 
   0   0   8      887.82      891.36     21.36 o 
   1   0   8        1.75       -2.44      4.31 o 
   2   0   8       20.98        7.32      5.18 o 
   3   0   8      151.13      169.61     18.30 o 
   4   0   8     7952.98     7955.97    154.97 o 
   5   0   8      364.21      311.16     24.40 o 
   6   0   8       88.93       91.52     17.08 o 
   7   0   8        0.10       -9.76     10.98 o 
   8   0   8      316.14      342.89     32.95 o 
   9   0   8      275.64      270.89     30.51 o 
  10   0   8       52.33       24.40     17.08 o 
 -13   1   8        2.81      -10.35     10.35 o 
 -12   1   8      186.92      222.97     21.35 o 
 -11   1   8       71.14       55.81     12.94 o 
 -10   1   8       16.98        8.02     10.98 o 
  -9   1   8        5.18       11.59      8.63 o 
  -8   1   8     2743.31     2554.63     52.63 o 
  -7   1   8      385.57      389.30     19.40 o 
  -6   1   8     3384.63     3238.97     59.10 o 
  -5   1   8       10.34       20.13      7.77 o 
  -4   1   8     7014.22     6904.17    104.33 o 
  -3   1   8      220.66      205.29     14.22 o 
  -2   1   8      115.37      127.48     11.22 o 
  -1   1   8        2.12        1.93      1.86 o 
   0   1   8     1133.94     1237.23     18.30 o 
   1   1   8        9.80       10.68      3.66 o 
   2   1   8      549.02      568.14     12.50 o 
   3   1   8       78.10       84.45      7.49 o 
   4   1   8     2704.70     2712.88     50.04 o 
   5   1   8      191.10      185.97     26.85 o 
   6   1   8      806.51      749.26     26.31 o 
   7   1   8       39.88       34.64      9.89 o 
   8   1   8     1438.95     1408.09     40.12 o 
   9   1   8       36.65       32.34     12.08 o 
  10   1   8       73.50       59.18     14.67 o 
 -13   2   8        3.06       -7.07     10.25 o 
 -12   2   8        2.64        9.66     10.76 o 
 -11   2   8       64.28       66.86     13.72 o 
 -10   2   8      119.82      146.42     16.81 o 
  -9   2   8        2.90       -5.74      7.30 o 
  -8   2   8       48.35       36.57     10.98 o 
  -7   2   8      463.08      388.13     18.98 o 
  -6   2   8     1884.31     1802.11     71.99 o 
  -5   2   8       55.70       57.06      9.49 o 
  -4   2   8     5249.45     5225.98     79.38 o 
  -3   2   8       34.65       19.52      6.90 o 
  -2   2   8       47.50       67.36     10.41 o 
  -1   2   8      155.72      142.08      7.93 o 
   0   2   8     1586.00     1594.29     35.23 o 
   1   2   8       65.16       62.04      5.27 o 
   2   2   8        1.60        6.95      5.11 o 
   3   2   8       56.08       60.47      6.72 o 
   4   2   8      112.08      106.46     21.96 o 
   5   2   8      359.09      347.00     17.67 o 
   6   2   8        0.07       -0.22      7.30 o 
   7   2   8        5.94       18.30      9.49 o 
   8   2   8        5.12       18.30     10.35 o 
   9   2   8       25.98       16.32     10.25 o 
  10   2   8      174.60      186.42     19.85 o 
 -13   3   8       23.06        6.54     10.76 o 
 -12   3   8       51.76       75.26     15.08 o 
 -11   3   8      375.24      375.23     25.02 o 
 -10   3   8     1454.66     1473.86     40.55 o 
  -9   3   8       33.47       30.29      9.89 o 
  -8   3   8     1489.77     1347.67     36.66 o 
  -7   3   8      421.88      363.38     22.57 o 
  -6   3   8      794.08      813.33     26.75 o 
  -5   3   8       11.97        5.49      9.15 o 
  -4   3   8      462.64      444.41     32.34 o 
  -3   3   8      115.18       94.29     10.98 o 
  -2   3   8     4117.79     3869.95     46.98 o 
  -1   3   8       48.05       64.58      5.90 o 
   0   3   8       74.46       94.88      6.01 o 
   1   3   8      352.94      360.71     11.94 o 
   2   3   8     2715.40     2908.28     33.52 o 
   3   3   8        0.02        3.72      5.45 o 
   4   3   8     1384.80     1283.04     31.48 o 
   5   3   8       34.80       54.27      9.49 o 
   6   3   8     2603.62     2510.48     51.33 o 
   7   3   8       88.75       80.47     11.99 o 
   8   3   8      381.03      408.30     38.44 o 
   9   3   8        0.30      -11.57     13.42 o 
  10   3   8       75.54       71.38     14.22 o 
 -13   4   8       57.40       61.77     14.59 o 
 -12   4   8      771.19      730.04     34.78 o 
 -11   4   8       11.84        4.40     17.69 o 
 -10   4   8      339.93      354.19     23.25 o 
  -9   4   8       53.86       37.30      9.89 o 
  -8   4   8     1543.00     1380.07     44.54 o 
  -7   4   8       41.13       45.40      9.03 o 
  -6   4   8     9583.55     9022.38    124.24 o 
  -5   4   8      805.40      790.01     25.44 o 
  -4   4   8     4635.09     4490.77    138.50 o 
  -3   4   8      416.77      380.12     16.81 o 
  -2   4   8       25.23       24.58      5.22 o 
  -1   4   8      148.97      157.01     12.85 o 
   0   4   8     5714.97     5830.64     56.46 o 
   1   4   8       52.03       55.67      5.16 o 
   2   4   8     5995.83     5784.13     65.51 o 
   3   4   8      529.61      533.55     14.76 o 
   4   4   8     1848.71     1801.77     38.39 o 
   5   4   8      315.24      304.94     18.30 o 
   6   4   8      251.09      235.53     17.26 o 
   7   4   8      204.54      166.09     15.95 o 
   8   4   8      329.78      324.86     22.43 o 
   9   4   8        1.04       -3.05      9.49 o 
  10   4   8      322.67      324.87     24.98 o 
 -13   5   8      240.74      227.63     21.89 o 
 -12   5   8      104.36      109.79     18.30 o 
 -11   5   8       26.80       14.90     10.25 o 
 -10   5   8      395.42      433.18     24.49 o 
  -9   5   8      254.01      237.05     18.92 o 
  -8   5   8     1581.76     1534.90     39.25 o 
  -7   5   8      143.65      140.94     13.81 o 
  -6   5   8       44.34       75.28     12.81 o 
  -5   5   8      368.28      375.25     17.67 o 
  -4   5   8     3990.63     3750.69     62.12 o 
  -3   5   8       74.85       81.51      6.47 o 
  -2   5   8      523.56      516.41     13.44 o 
  -1   5   8       69.75       63.15      6.07 o 
   0   5   8      890.76      925.38     18.75 o 
   1   5   8      306.46      296.35      8.96 o 
   2   5   8     2035.51     1868.49     29.31 o 
   3   5   8       43.06       35.03      7.11 o 
   4   5   8      927.67      887.73     22.00 o 
   5   5   8        0.50       -6.35     10.37 o 
   6   5   8       53.53       47.31     10.35 o 
   7   5   8       64.10       58.64     23.79 o 
   8   5   8        0.20       -8.54      8.63 o 
   9   5   8        0.57        3.71     10.76 o 
  10   5   8        1.06       -6.20     11.12 o 
 -13   6   8        1.35       -0.05     10.25 o 
 -12   6   8       77.09       94.21     24.40 o 
 -11   6   8       24.48       15.57     10.76 o 
 -10   6   8       40.75       22.32     17.69 o 
  -9   6   8      253.73      240.49     18.98 o 
  -8   6   8       51.41       44.75      9.89 o 
  -7   6   8       26.90       21.84      8.16 o 
  -6   6   8      774.79      725.52     25.02 o 
  -5   6   8        8.96        4.88      6.04 o 
  -4   6   8     3571.36     3349.34    107.38 o 
  -3   6   8      276.69      228.68     18.87 o 
  -2   6   8      208.74      232.84      9.76 o 
  -1   6   8       87.14       79.81      6.81 o 
   0   6   8     3383.80     3407.85     52.28 o 
   1   6   8      356.88      370.16      9.87 o 
   2   6   8      311.79      360.72     12.43 o 
   3   6   8        6.95        5.63      4.83 o 
   4   6   8      250.25      263.24     12.74 o 
   5   6   8       48.81       40.19      9.03 o 
   6   6   8       53.53       49.65      9.89 o 
   7   6   8      278.58      291.77     20.65 o 
   8   6   8      380.33      382.23     23.25 o 
   9   6   8       76.05       74.38     14.22 o 
  10   6   8       52.64       35.05     12.49 o 
 -13   7   8      129.75      135.17     18.12 o 
 -12   7   8      150.31      124.51     16.39 o 
 -11   7   8       52.10       44.53     17.08 o 
 -10   7   8     1742.69     1583.74     70.16 o 
  -9   7   8       30.61       44.45     12.20 o 
  -8   7   8        5.09        6.86      6.74 o 
  -7   7   8       11.07       13.29      7.62 o 
  -6   7   8      637.46      614.02     22.85 o 
  -5   7   8      175.51      155.44     13.35 o 
  -4   7   8      552.74      599.22     21.13 o 
  -3   7   8      104.09      102.70      7.34 o 
  -2   7   8     2751.07     2502.75     35.44 o 
  -1   7   8      182.14      174.14      8.94 o 
   0   7   8      139.15      137.45      8.56 o 
   1   7   8      778.97      802.45     14.71 o 
   2   7   8     5845.10     5788.16    129.56 o 
   3   7   8       28.27       36.93      6.34 o 
   4   7   8       31.73       25.95      6.41 o 
   5   7   8        0.70       -3.34      6.43 o 
   6   7   8      816.75      799.83     27.17 o 
   7   7   8       99.29      105.62     13.81 o 
   8   7   8      247.16      220.95     34.17 o 
   9   7   8      114.18       99.04     15.08 o 
  10   7   8      611.86      595.16     28.82 o 
 -13   8   8       35.27       31.85     16.47 o 
 -12   8   8      369.46      413.05     27.61 o 
 -11   8   8        2.71        0.00     12.81 o 
 -10   8   8     1245.81     1136.39     37.83 o 
  -9   8   8     1432.38     1371.59     38.83 o 
  -8   8   8      628.20      628.46     25.02 o 
  -7   8   8       18.50        6.75      9.76 o 
  -6   8   8     1493.04     1379.62     35.38 o 
  -5   8   8       54.24       49.37      9.03 o 
  -4   8   8      175.80      140.97      8.25 o 
  -3   8   8        0.04       -1.81      3.30 o 
  -2   8   8      213.19      220.51     10.36 o 
  -1   8   8      239.90      221.59     10.01 o 
   0   8   8     3549.66     3366.54     43.40 o 
   1   8   8       37.40       40.42      6.90 o 
   2   8   8     1489.32     1448.33     29.65 o 
   3   8   8      184.53      185.31     10.79 o 
   4   8   8     2577.69     2532.70     50.74 o 
   5   8   8       74.94       80.44     10.76 o 
   6   8   8       25.99       37.38      9.49 o 
   7   8   8      269.28      265.49     19.28 o 
   8   8   8      570.88      542.93     25.36 o 
   9   8   8        0.42        7.37     10.55 o 
  10   8   8      374.88      386.21     27.17 o 
 -13   9   8       37.46       54.91     19.52 o 
 -12   9   8        4.93        8.23     11.62 o 
 -11   9   8       10.35       13.37     10.76 o 
 -10   9   8      206.21      202.93     18.92 o 
  -9   9   8        3.08       21.08      9.37 o 
  -8   9   8     1663.58     1659.64     41.42 o 
  -7   9   8      204.25      173.35     15.46 o 
  -6   9   8      141.19      166.10     14.67 o 
  -5   9   8        5.35       -5.56      5.56 o 
  -4   9   8       45.19       43.40      5.58 o 
  -3   9   8      212.22      198.22     14.51 o 
  -2   9   8     1509.17     1465.12     25.41 o 
  -1   9   8        1.61       -3.38      3.38 o 
   0   9   8      409.99      364.19     11.86 o 
   1   9   8        0.00       -4.31      4.31 o 
   2   9   8       92.30       64.71      6.97 o 
   3   9   8        2.76        2.00      4.57 o 
   4   9   8       42.38       70.63      7.96 o 
   5   9   8      103.33       93.25      8.85 o 
   6   9   8      675.99      648.44     67.72 o 
   7   9   8      221.91      205.12     17.55 o 
   8   9   8        0.00       -4.82      8.50 o 
   9   9   8       10.80        6.10     15.25 o 
  10   9   8      341.54      411.26     28.03 o 
 -13  10   8       93.80      103.72     23.18 o 
 -12  10   8      443.26      438.90     26.05 o 
 -11  10   8        3.86       12.30     10.76 o 
 -10  10   8       60.36       71.94     13.19 o 
  -9  10   8      335.03      308.74     21.57 o 
  -8  10   8      354.28      343.29     20.49 o 
  -7  10   8       24.33       11.59      7.77 o 
  -6  10   8       18.84       11.59      6.74 o 
  -5  10   8      213.22      193.58     12.84 o 
  -4  10   8      933.51      926.38     20.09 o 
  -3  10   8       51.04       59.80      6.07 o 
  -2  10   8     3317.76     3194.01     42.79 o 
  -1  10   8        1.05        0.26      3.38 o 
   0  10   8        3.40       11.87      4.57 o 
   1  10   8       19.67       14.48      6.43 o 
   2  10   8      308.53      380.69     12.86 o 
   3  10   8      333.15      328.74     13.40 o 
   4  10   8      622.73      606.30     17.08 o 
   5  10   8      191.03      210.77     12.57 o 
   6  10   8       41.97       37.14      9.89 o 
   7  10   8       82.26       74.87     12.49 o 
   8  10   8      156.20      159.98     17.26 o 
   9  10   8       28.79        8.54     13.42 o 
  10  10   8        0.43       19.69     12.31 o 
 -13  11   8        2.50       20.74     17.08 o 
 -12  11   8      371.58      442.54     28.43 o 
 -11  11   8       21.78       36.00     12.08 o 
 -10  11   8      516.19      536.74     26.85 o 
  -9  11   8       29.29       23.98      9.67 o 
  -8  11   8      188.12      202.77     17.19 o 
  -7  11   8      116.65      114.13     13.35 o 
  -6  11   8      468.21      435.41     19.79 o 
  -5  11   8       33.83       34.47      6.97 o 
  -4  11   8      263.94      267.48     11.20 o 
  -3  11   8      310.04      303.88     11.31 o 
  -2  11   8    10758.41    10361.08    107.72 o 
  -1  11   8       84.40      107.87      7.98 o 
   0  11   8       80.04      204.29     11.63 o 
   1  11   8      114.32       98.06      9.89 o 
   2  11   8    11462.62    11491.68    128.12 o 
   3  11   8       93.70       91.32      8.45 o 
   4  11   8      104.05      110.28     12.81 o 
   5  11   8       36.36       36.28     24.40 o 
   6  11   8     1044.49     1126.28     48.81 o 
   7  11   8      164.84      183.04     24.40 o 
   8  11   8       72.80       71.91     13.35 o 
   9  11   8       61.56       71.21     22.57 o 
  10  11   8     3408.11     3592.23     75.01 o 
 -13  12   8       58.58       40.27     19.52 o 
 -12  12   8      476.81      484.44     37.83 o 
 -11  12   8       19.21        4.88     10.35 o 
 -10  12   8      518.90      567.34     26.31 o 
  -9  12   8       69.11       53.30     11.22 o 
  -8  12   8     2499.33     2327.33     70.16 o 
  -7  12   8       45.23       50.33     10.25 o 
  -6  12   8       24.30       25.01      8.63 o 
  -5  12   8      371.16      326.50     12.38 o 
  -4  12   8     2235.01     1973.98     35.75 o 
  -3  12   8        0.88       -0.29      2.89 o 
  -2  12   8     3723.70     3495.39     59.10 o 
  -1  12   8      630.30      555.04     14.95 o 
   0  12   8    13111.09    11985.58    254.42 o 
   1  12   8     1084.62     1023.57     26.75 o 
   2  12   8      184.73      167.79     12.94 o 
   3  12   8       75.25       82.29     10.76 o 
   4  12   8        2.26       -2.33      8.89 o 
   5  12   8       12.34       15.86      6.34 o 
   6  12   8        1.07        2.44      8.63 o 
   7  12   8       74.67       92.74     19.52 o 
   8  12   8      354.95      411.22     37.83 o 
   9  12   8        0.89       10.69     10.76 o 
  10  12   8     1470.25     1462.69     45.24 o 
 -13  13   8       61.03       52.47     20.74 o 
 -12  13   8        8.07       -3.66     14.64 o 
 -11  13   8      213.52      196.04     19.79 o 
 -10  13   8        4.84        7.00     16.47 o 
  -9  13   8       30.71       27.53      9.89 o 
  -8  13   8      623.38      518.15     23.72 o 
  -7  13   8        7.82        4.88      6.74 o 
  -6  13   8      675.55      592.12     17.24 o 
  -5  13   8      195.98      178.07     10.20 o 
  -4  13   8      864.93      809.83     19.33 o 
  -3  13   8       80.30       97.74      8.37 o 
  -2  13   8      302.60      432.54     13.54 o 
  -1  13   8       50.23       40.71      5.55 o 
   0  13   8      255.38      303.25     14.59 o 
   1  13   8      298.41      300.31     40.27 o 
   2  13   8      874.21      819.07     24.11 o 
   3  13   8      206.51      197.52     15.08 o 
   4  13   8      269.28      298.14     16.20 o 
   5  13   8      134.28      140.40     11.23 o 
   6  13   8      416.63      444.81     21.99 o 
   7  13   8        6.36        7.93      9.49 o 
   8  13   8       18.16        9.76     15.86 o 
   9  13   8      359.06      450.27     42.71 o 
  10  13   8      211.91      271.32     23.62 o 
 -13  14   8        1.84       23.18     21.96 o 
 -12  14   8       61.10       68.33     19.52 o 
 -11  14   8        0.79        9.76     14.64 o 
 -10  14   8       71.08       85.98     14.22 o 
  -9  14   8        2.92        6.89     10.37 o 
  -8  14   8      346.57      320.54     21.99 o 
  -7  14   8      131.66       99.32     12.94 o 
  -6  14   8     1005.21      817.48     20.81 o 
  -5  14   8        5.30       -3.80      3.80 o 
  -4  14   8     1356.98     1173.95     25.90 o 
  -3  14   8       21.89       22.93      5.17 o 
  -2  14   8      954.00      882.05     19.63 o 
  -1  14   8       92.79       94.78      7.85 o 
   0  14   8     1121.62     1159.36     47.59 o 
   1  14   8      246.76      261.69     14.59 o 
   2  14   8      380.26      401.40     17.67 o 
   3  14   8      176.98      173.27     17.69 o 
   4  14   8     5948.82     5950.05     72.50 o 
   5  14   8       33.43       42.69      7.96 o 
   6  14   8       45.60       54.08      8.98 o 
   7  14   8        2.10        5.49     10.35 o 
   8  14   8     1492.55     1342.91     41.42 o 
   9  14   8       88.94      124.46     25.63 o 
 -12  15   8       86.63       92.74     23.18 o 
 -11  15   8      317.92      273.33     31.73 o 
 -10  15   8      199.16      259.91     30.51 o 
  -9  15   8       74.86       78.57     13.81 o 
  -8  15   8     1393.04     1229.38     39.05 o 
  -7  15   8      295.32      300.78     20.15 o 
  -6  15   8     3235.15     2861.26     43.53 o 
  -5  15   8       44.28       36.46      6.26 o 
  -4  15   8      420.90      351.63     12.83 o 
  -3  15   8       36.01       34.04      6.87 o 
  -2  15   8      204.96      240.33     11.31 o 
  -1  15   8      122.59      128.03      8.70 o 
   0  15   8      476.75      568.66     20.65 o 
   1  15   8      301.55      306.90     15.53 o 
   2  15   8     2383.51     2259.30     44.87 o 
   3  15   8      195.12      187.64     14.67 o 
   4  15   8       57.19       69.40     11.25 o 
   5  15   8      181.80      187.02     12.64 o 
   6  15   8       96.98       92.65     16.95 o 
   7  15   8      150.62      145.52     16.33 o 
   8  15   8        0.00        8.64     11.12 o 
   9  15   8       86.15       99.47     16.68 o 
 -12  16   8       34.28       29.29     17.08 o 
 -11  16   8        0.85       -2.44     14.64 o 
 -10  16   8      916.10      972.53     48.81 o 
  -9  16   8      231.71      261.13     30.51 o 
  -8  16   8        5.04       27.62      9.37 o 
  -7  16   8        8.60        5.81      5.82 o 
  -6  16   8       81.70       71.89      8.07 o 
  -5  16   8       83.02       63.73      7.43 o 
  -4  16   8        9.88        1.72      4.29 o 
  -3  16   8      146.68      125.82      9.28 o 
  -2  16   8      280.18      211.11     11.15 o 
  -1  16   8      117.10      104.20     10.76 o 
   0  16   8     4908.30     4714.03     73.33 o 
   1  16   8        0.24       -7.60      9.15 o 
   2  16   8     1683.18     1797.81     39.25 o 
   3  16   8        1.95        3.49      5.86 o 
   4  16   8      529.45      495.23     21.13 o 
   5  16   8       78.54       80.77      9.81 o 
   6  16   8      116.68      100.73     12.24 o 
   7  16   8       55.93       59.97     12.94 o 
   8  16   8      790.66      866.86     34.07 o 
   9  16   8      343.01      353.08     28.07 o 
  10  16   8      456.11      523.48     47.59 o 
 -12  17   8        2.70       -3.66     14.64 o 
 -11  17   8       83.54       62.23     19.52 o 
 -10  17   8       14.29       18.30     15.86 o 
  -9  17   8       19.64       19.52     14.64 o 
  -8  17   8       81.27       90.30     19.52 o 
  -7  17   8      121.47      111.04     13.52 o 
  -6  17   8     1229.39     1198.99     26.33 o 
  -5  17   8       30.59       30.31      7.81 o 
  -4  17   8      274.32      189.80     11.45 o 
  -3  17   8       17.22       21.56      4.68 o 
  -2  17   8      438.51      445.03     14.25 o 
  -1  17   8        1.38        0.55      6.10 o 
   0  17   8      537.78      563.61     20.65 o 
   1  17   8      133.31      152.04     12.94 o 
   2  17   8     1677.17     1546.09     74.43 o 
   3  17   8      176.02      183.17     14.67 o 
   4  17   8      319.83      324.88     17.26 o 
   5  17   8       92.12      108.93     11.02 o 
   6  17   8      313.86      248.93     15.50 o 
   7  17   8       66.02       70.59     13.81 o 
   8  17   8     1395.91     1295.95     41.39 o 
   9  17   8       15.75       26.61     26.24 o 
  10  17   8      246.19      224.52     35.39 o 
 -12  18   8       57.65       25.63     18.30 o 
 -11  18   8       18.09       13.42     17.08 o 
 -10  18   8       59.72       87.86     21.96 o 
  -9  18   8       97.21       96.40     21.96 o 
  -8  18   8     1036.36      924.94     45.15 o 
  -7  18   8       72.98       61.08      9.93 o 
  -6  18   8      253.94      255.68     13.44 o 
  -5  18   8      154.52      168.74     11.45 o 
  -4  18   8      438.56      434.14     14.88 o 
  -3  18   8       22.89       18.98      5.17 o 
  -2  18   8     1103.81      989.73     21.77 o 
  -1  18   8      123.50      122.93     14.64 o 
   0  18   8     4645.74     4621.92     73.33 o 
   1  18   8       45.73       49.31      8.50 o 
   2  18   8      390.53      425.09     18.54 o 
   3  18   8      116.22      117.01     15.86 o 
   4  18   8     2290.95     2246.39     47.43 o 
   5  18   8       79.31       77.62      9.61 o 
   6  18   8       66.21       88.66     10.79 o 
   7  18   8      479.45      474.07     25.02 o 
   8  18   8     2296.64     2130.71     53.88 o 
   9  18   8       31.19       35.54     13.48 o 
 -12  19   8        0.53       13.42     17.08 o 
 -11  19   8        1.84        9.76     14.64 o 
 -10  19   8      553.30      540.57     36.61 o 
  -9  19   8        2.09       -8.54     13.42 o 
  -8  19   8       47.19       73.21     18.30 o 
  -7  19   8       79.66      102.27     24.40 o 
  -6  19   8     1307.31     1248.02     33.52 o 
  -5  19   8       33.82       49.66      8.12 o 
  -4  19   8        1.32       14.15      6.09 o 
  -3  19   8      202.51      209.07     13.48 o 
  -2  19   8      805.34      781.73     24.49 o 
  -1  19   8       54.13       52.57      8.50 o 
   0  19   8     1171.48     1025.43     39.05 o 
   1  19   8      131.27      144.03     12.86 o 
   2  19   8     1404.04     1407.33     34.94 o 
   3  19   8      417.28      426.58     19.85 o 
   4  19   8      598.06      620.95     24.11 o 
   5  19   8        1.25       -6.74      6.74 o 
   6  19   8     3128.36     2958.44     59.67 o 
   7  19   8       35.79       41.89      9.86 o 
   8  19   8       17.08       28.54     13.35 o 
   9  19   8      168.02      148.15     18.98 o 
 -12  20   8      875.86     1115.30     56.13 o 
 -11  20   8       75.19       98.84     21.96 o 
 -10  20   8       58.31       78.10     20.74 o 
  -9  20   8       16.45       13.42     14.64 o 
  -8  20   8       18.17        7.90      6.43 o 
  -7  20   8      132.11      140.68     13.72 o 
  -6  20   8     2347.11     2135.12     46.01 o 
  -5  20   8        0.02       -3.49      5.33 o 
  -4  20   8      912.67      818.39     25.71 o 
  -3  20   8      239.52      247.28     15.25 o 
  -2  20   8      757.24      824.09     25.36 o 
  -1  20   8        2.24        6.51      4.96 o 
   0  20   8        4.34       10.74      6.09 o 
   1  20   8       15.04       24.40      7.30 o 
   2  20   8      176.55      146.13     13.81 o 
   3  20   8       36.57       38.50      9.03 o 
   4  20   8      382.18      333.61     18.06 o 
   5  20   8      162.15      138.95     14.67 o 
   6  20   8       16.22       20.15     10.50 o 
   7  20   8        0.14       -7.57      8.98 o 
   8  20   8      394.51      346.72     25.89 o 
   9  20   8       14.94       21.96     21.96 o 
 -12  21   8      198.31      257.47     36.61 o 
 -11  21   8        6.77       -1.22     14.64 o 
 -10  21   8      350.06      313.60     34.17 o 
  -9  21   8        9.36        0.00     13.42 o 
  -8  21   8        0.11        4.45      7.93 o 
  -7  21   8        7.84        2.44      6.10 o 
  -6  21   8     1039.68      891.25     28.82 o 
  -5  21   8       46.00       44.79      8.79 o 
  -4  21   8      243.06      215.68     15.81 o 
  -3  21   8       51.22       55.54     13.42 o 
  -2  21   8      310.52      284.37     16.12 o 
  -1  21   8       13.20       14.46      5.56 o 
   0  21   8       12.06       32.48      7.62 o 
   1  21   8       29.30       27.74      7.93 o 
   2  21   8     2479.33     2469.80     50.04 o 
   3  21   8      349.27      350.44     18.54 o 
   4  21   8        1.57        0.79      7.30 o 
   5  21   8       12.21       17.08      9.49 o 
   6  21   8      211.24      201.27     18.12 o 
   7  21   8        4.21        8.13      9.16 o 
   8  21   8       21.81       48.81     14.59 o 
   9  21   8       46.29       56.13     25.63 o 
 -11  22   8       62.89       50.03     19.52 o 
 -10  22   8      515.71      508.84     36.61 o 
  -9  22   8       78.86      103.72     21.96 o 
  -8  22   8      576.74      563.79     40.88 o 
  -7  22   8        0.12       -7.93      7.93 o 
  -6  22   8      412.35      363.72     18.75 o 
  -5  22   8       44.86       44.29      8.79 o 
  -4  22   8     3067.62     2872.48     55.14 o 
  -3  22   8      306.96      287.00     32.95 o 
  -2  22   8       79.19       72.32     15.25 o 
  -1  22   8       22.31       14.21      7.93 o 
   0  22   8      390.13      384.62     18.06 o 
   1  22   8       93.06      112.49     18.91 o 
   2  22   8      104.62      147.77     13.72 o 
   3  22   8      620.88      632.67     24.58 o 
   4  22   8      383.11      411.06     20.26 o 
   5  22   8        4.73        4.88      8.16 o 
   6  22   8      304.16      342.41     22.76 o 
   7  22   8       23.73       27.46     12.08 o 
   8  22   8       20.78       -0.09     11.12 o 
   9  22   8      119.74       86.64     29.29 o 
 -11  23   8        5.28       -2.44     15.86 o 
 -10  23   8        0.63        1.22     15.86 o 
  -9  23   8        0.27        0.00     13.42 o 
  -8  23   8      400.17      415.03     21.89 o 
  -7  23   8        0.77        1.58      7.00 o 
  -6  23   8        2.64       13.17      7.89 o 
  -5  23   8       31.45       11.70     10.98 o 
  -4  23   8      242.05      234.79     16.68 o 
  -3  23   8       48.73       44.78     15.25 o 
  -2  23   8      526.04      517.26     21.02 o 
  -1  23   8       11.63        8.89      7.32 o 
   0  23   8       38.10       32.08     12.20 o 
   1  23   8        0.01       -9.39     12.81 o 
   2  23   8     3286.13     3176.83     59.96 o 
   3  23   8      148.56      159.00     15.08 o 
   4  23   8       30.44       44.38     29.90 o 
   5  23   8      148.81      138.40     15.08 o
[truncated: 104,852 more chars]
